# Supplementary material for: (4R)-4-Benzyl-3-{(4S)-4-chloro-4-[(S)-2,2-dimethyl-1,3-dioxolan-4-yl]butano­yl}-1,3-oxazolidin-2-one
Source: Acta Crystallogr Sect E Struct Rep Online. 2011 Dec 17;68(Pt 1):o169. doi: 10.1107/S1600536811053840 (PMC3254509; doi:10.1107/S1600536811053840)
Supplement: Supplementary file 1 [file e-68-0o169-sup1.cif]

##############################################################################
#                                                                            #
# This CIF contains the data in a paper accepted for publication in          #
# Acta Crystallographica Section E. It conforms to the requirements of       #
# Notes for Authors for Acta Crystallographica Section E, and has been       #
# peer reviewed under the auspices of the IUCr Commission on Journals.       #
#                                                                            #
# Full details of the Crystallographic Information File format               #
# are given in the paper "The Crystallographic Information File (CIF):       #
# a New Standard Archive File for Crystallography" by S. R. Hall, F. H.      #
# Allen and I. D. Brown [Acta Cryst. (1991), A47, 655-685].                  #
#                                                                            #
# The current version of the core CIF dictionary is obtainable from          #
# ftp://ftp.iucr.org/pub/cif_core.dic.                                       #
#                                                                            #
# Software is freely available for graphical display of the structure(s)     #
# in this CIF. For information consult the CIF software page                 #
# http://www.iucr.org/resources/cif/software.                                #
#                                                                            #
# This file may be used for bona fide research purposes within the           #
# scientific community so long as proper attribution is given to the journal # 
# article from which it was obtained.                                        #
#                                                                            #
##############################################################################
data_I
_audit_creation_method     SHELXL-97
_chemical_name_systematic
;
(4<i>R</i>)-4-Benzyl-3-{(4<i>S</i>)-4-chloro-4-[(<i>S</i>)-2,2-
dimethyl-1,3-dioxolan-4-yl]butanoyl}-1,3-oxazolidin-2-one
;
_chemical_name_common     ?
_chemical_formula_moiety     'C19 H24 Cl N O5'
_chemical_formula_sum     'C19 H24 Cl N O5'
_chemical_formula_iupac     'C19 H24 Cl N O5'
_chemical_formula_weight     381.84
_chemical_melting_point     ?
_symmetry_cell_setting     monoclinic
_symmetry_space_group_name_H-M     'P 21'
_symmetry_space_group_name_Hall     'P 2yb'
loop_
    _symmetry_equiv_pos_as_xyz
    'x, y, z'
    '-x, y+1/2, -z'
_cell_length_a     11.7552(9)
_cell_length_b     5.9139(4)
_cell_length_c     13.8789(11)
_cell_angle_alpha     90.00
_cell_angle_beta     109.023(9)
_cell_angle_gamma     90.00
_cell_volume     912.16(12)
_cell_formula_units_Z     2
_cell_measurement_reflns_used     2793
_cell_measurement_theta_min     2.7556
_cell_measurement_theta_max     29.0305
_cell_measurement_temperature     173(2)
_exptl_crystal_description     block
_exptl_crystal_colour     white
_exptl_crystal_size_max     0.40
_exptl_crystal_size_mid     0.20
_exptl_crystal_size_min     0.20
_exptl_crystal_density_diffrn     1.390
_exptl_crystal_density_meas     ?
_exptl_crystal_density_method     'not measured'
_exptl_crystal_F_000     404
_exptl_absorpt_coefficient_mu     0.240
_exptl_absorpt_correction_type     multi-scan
_exptl_absorpt_process_details
;
(CrysAlis RED; Oxford Diffraction, 2008)
;
_exptl_absorpt_correction_T_min     0.9102
_exptl_absorpt_correction_T_max     0.9536
_exptl_special_details
;
CrysAlis RED (Oxford Diffraction, 2008),
Empirical absorption correction using spherical harmonics,
 implemented in SCALE3 ABSPACK scaling algorithm.
;
_diffrn_ambient_temperature     173(2)
_diffrn_radiation_type     MoK\a
_diffrn_radiation_wavelength     0.71073
_diffrn_radiation_source     'Enhance (Mo) X-ray Source'
_diffrn_radiation_monochromator     graphite
_diffrn_measurement_device_type     'Oxford Diffraction Xcalibur Sapphire3'
_diffrn_measurement_method     \w
_diffrn_detector_area_resol_mean     16.0560
_diffrn_reflns_number     6562
_diffrn_reflns_av_R_equivalents     0.0325
_diffrn_reflns_av_sigmaI/netI     0.0915
_diffrn_reflns_theta_min     2.76
_diffrn_reflns_theta_max     26.00
_diffrn_reflns_theta_full     26.00
_diffrn_measured_fraction_theta_max     0.998
_diffrn_measured_fraction_theta_full     0.998
_diffrn_reflns_limit_h_min     -14
_diffrn_reflns_limit_h_max     14
_diffrn_reflns_limit_k_min     -7
_diffrn_reflns_limit_k_max     7
_diffrn_reflns_limit_l_min     -17
_diffrn_reflns_limit_l_max     16
_diffrn_standards_number     0
_diffrn_standards_interval_count     ?
_diffrn_standards_interval_time     ?
_diffrn_standards_decay_%     .
_refine_special_details
;
Refinement of <i>F</i>^2^ against ALL reflections. The weighted <i>R</i>-factor
<i>wR</i> and goodness of fit <i>S</i> are based on <i>F</i>^2^, conventional
<i>R</i>-factors <i>R</i> are based on <i>F</i>, with <i>F</i> set to zero for
negative <i>F</i>^2^. The threshold expression of <i>F</i>^2^ >
\s(<i>F</i>^2^) is used only for calculating <i>R</i>-factors(gt) <i>etc</i>.
and is not relevant to the choice of reflections for refinement.
<i>R</i>-factors based on <i>F</i>^2^ are statistically about twice as large
as those based on <i>F</i>, and <i>R</i>- factors based on ALL data will be
even larger.
;
_reflns_number_total     3594
_reflns_number_gt     2515
_reflns_threshold_expression     I>2s(I)
_refine_ls_structure_factor_coef     Fsqd
_refine_ls_matrix_type     full
_refine_ls_R_factor_all     0.0653
_refine_ls_R_factor_gt     0.0390
_refine_ls_wR_factor_gt     0.0447
_refine_ls_wR_factor_ref     0.0469
_refine_ls_goodness_of_fit_ref     0.984
_refine_ls_restrained_S_all     0.983
_refine_ls_number_reflns     3594
_refine_ls_number_parameters     237
_refine_ls_number_restraints     1
_refine_ls_hydrogen_treatment     constr
_refine_ls_weighting_scheme     calc
_refine_ls_weighting_details
                 'calc w=1/[\s^2^(Fo^2^)+(0.0070P)^2^] where P=(Fo^2^+2Fc^2^)/3'
_atom_sites_solution_hydrogens     geom
_atom_sites_solution_primary     direct
_atom_sites_solution_secondary     difmap
_refine_ls_shift/su_max     0.000
_refine_ls_shift/su_mean     0.000
_refine_diff_density_max     0.218
_refine_diff_density_min     -0.208
_refine_ls_extinction_method     none
_refine_ls_extinction_coef     ?
_refine_ls_abs_structure_details     'Flack (1983), 1198 Friedel pairs'
_refine_ls_abs_structure_Flack     0.11(5)
loop_
    _atom_type_symbol
    _atom_type_description
    _atom_type_scat_dispersion_real
    _atom_type_scat_dispersion_imag
    _atom_type_scat_source
    'C' 'C' 0.0033 0.0016
                         'International Tables Vol C Tables 4.2.6.8 and 6.1.1.4'
    'H' 'H' 0.0000 0.0000
                         'International Tables Vol C Tables 4.2.6.8 and 6.1.1.4'
    'N' 'N' 0.0061 0.0033
                         'International Tables Vol C Tables 4.2.6.8 and 6.1.1.4'
    'O' 'O' 0.0106 0.0060
                         'International Tables Vol C Tables 4.2.6.8 and 6.1.1.4'
    'Cl' 'Cl' 0.1484 0.1585
                         'International Tables Vol C Tables 4.2.6.8 and 6.1.1.4'
_computing_data_collection     'CrysAlis CCD (Oxford Diffraction, 2008)'
_computing_cell_refinement     'CrysAlis CCD (Oxford Diffraction, 2008)'
_computing_data_reduction     'CrysAlis RED (Oxford Diffraction, 2008)'
_computing_structure_solution     'SHELXS97 (Sheldrick, 2008)'
_computing_structure_refinement     'SHELXL97 (Sheldrick, 2008)'
_computing_molecular_graphics
                        'SHELXTL-Plus (Sheldrick, 2008) and PLATON (Spek, 2009)'
_computing_publication_material     'SHELXTL-Plus (Sheldrick, 2008)'
loop_
    _atom_site_type_symbol
    _atom_site_label
    _atom_site_fract_x
    _atom_site_fract_y
    _atom_site_fract_z
    _atom_site_U_iso_or_equiv
    _atom_site_adp_type
    _atom_site_calc_flag
    _atom_site_refinement_flags
    _atom_site_occupancy
    _atom_site_symmetry_multiplicity
    _atom_site_disorder_assembly
    _atom_site_disorder_group
    C C1 0.1657(2) -0.3801(4) 0.17220(18) 0.0189(6) Uani d . 1 1 . .
    C C2 0.0920(2) -0.2107(4) 0.18929(18) 0.0224(7) Uani d . 1 1 . .
    H H2 0.1267 -0.0727 0.2202 0.027 Uiso calc R 1 1 . .
    C C3 -0.0317(2) -0.2418(4) 0.1616(2) 0.0290(7) Uani d . 1 1 . .
    H H3 -0.0810 -0.1269 0.1750 0.035 Uiso calc R 1 1 . .
    C C4 -0.0827(2) -0.4398(4) 0.11451(19) 0.0270(7) Uani d . 1 1 . .
    H H4 -0.1675 -0.4598 0.0940 0.032 Uiso calc R 1 1 . .
    C C5 -0.0110(2) -0.6085(4) 0.0972(2) 0.0285(7) Uani d . 1 1 . .
    H H5 -0.0459 -0.7454 0.0653 0.034 Uiso calc R 1 1 . .
    C C6 0.1125(2) -0.5773(4) 0.12673(19) 0.0245(7) Uani d . 1 1 . .
    H H6 0.1616 -0.6951 0.1153 0.029 Uiso calc R 1 1 . .
    C C7 0.30014(18) -0.3420(4) 0.20129(17) 0.0201(6) Uani d . 1 1 . .
    H H7A 0.3425 -0.4887 0.2185 0.024 Uiso calc R 1 1 . .
    H H7B 0.3273 -0.2439 0.2623 0.024 Uiso calc R 1 1 . .
    C C8 0.3321(2) -0.2315(4) 0.11426(18) 0.0191(6) Uani d . 1 1 . .
    H H8 0.2796 -0.0967 0.0885 0.023 Uiso calc R 1 1 . .
    C C9 0.3254(2) -0.3926(4) 0.02582(19) 0.0312(7) Uani d . 1 1 . .
    H H9A 0.2762 -0.5272 0.0279 0.037 Uiso calc R 1 1 . .
    H H9B 0.2896 -0.3155 -0.0405 0.037 Uiso calc R 1 1 . .
    C C10 0.5254(2) -0.3120(5) 0.10476(17) 0.0206(6) Uani d . 1 1 . .
    C C11 0.4985(2) 0.0280(4) 0.20304(19) 0.0216(6) Uani d . 1 1 . .
    C C12 0.6276(2) 0.0996(4) 0.2280(2) 0.0244(7) Uani d . 1 1 . .
    H H12A 0.6385 0.1773 0.1684 0.029 Uiso calc R 1 1 . .
    H H12B 0.6800 -0.0358 0.2430 0.029 Uiso calc R 1 1 . .
    C C13 0.6643(2) 0.2563(4) 0.31873(19) 0.0220(7) Uani d . 1 1 . .
    H H13A 0.6713 0.1670 0.3808 0.026 Uiso calc R 1 1 . .
    H H13B 0.5995 0.3689 0.3106 0.026 Uiso calc R 1 1 . .
    C C14 0.7817(2) 0.3812(4) 0.33466(19) 0.0209(6) Uani d . 1 1 . .
    H H14 0.7708 0.4861 0.2758 0.025 Uiso calc R 1 1 . .
    C C15 0.8252(2) 0.5187(4) 0.43295(18) 0.0209(6) Uani d . 1 1 . .
    H H15 0.9058 0.5866 0.4413 0.025 Uiso calc R 1 1 . .
    C C16 0.8292(2) 0.3846(4) 0.52813(18) 0.0244(6) Uani d . 1 1 . .
    H H16A 0.8405 0.2212 0.5187 0.029 Uiso calc R 1 1 . .
    H H16B 0.8949 0.4389 0.5886 0.029 Uiso calc R 1 1 . .
    C C17 0.6855(2) 0.6563(4) 0.50682(18) 0.0229(6) Uani d . 1 1 . .
    C C18 0.55163(18) 0.6806(5) 0.46026(17) 0.0278(6) Uani d . 1 1 . .
    H H18A 0.5204 0.5595 0.4104 0.042 Uiso calc R 1 1 . .
    H H18B 0.5328 0.8275 0.4261 0.042 Uiso calc R 1 1 . .
    H H18C 0.5143 0.6706 0.5138 0.042 Uiso calc R 1 1 . .
    C C19 0.7398(2) 0.8166(4) 0.59485(18) 0.0272(7) Uani d . 1 1 . .
    H H19A 0.7155 0.7708 0.6531 0.041 Uiso calc R 1 1 . .
    H H19B 0.7114 0.9706 0.5743 0.041 Uiso calc R 1 1 . .
    H H19C 0.8277 0.8121 0.6141 0.041 Uiso calc R 1 1 . .
    Cl Cl 0.90160(5) 0.18577(11) 0.33911(5) 0.03519(19) Uani d . 1 1 . .
    N N 0.46002(17) -0.1656(3) 0.14456(15) 0.0161(5) Uani d . 1 1 . .
    O O1 0.44892(15) -0.4571(3) 0.04026(13) 0.0265(4) Uani d . 1 1 . .
    O O2 0.63229(13) -0.3207(3) 0.12130(12) 0.0242(4) Uani d . 1 1 . .
    O O3 0.42567(14) 0.1337(3) 0.22968(13) 0.0314(5) Uani d . 1 1 . .
    O O4 0.71441(14) 0.4278(2) 0.53829(13) 0.0204(4) Uani d . 1 1 . .
    O O5 0.73891(12) 0.6923(3) 0.42756(11) 0.0231(4) Uani d . 1 1 . .
loop_
    _atom_site_aniso_label
    _atom_site_aniso_U_11
    _atom_site_aniso_U_22
    _atom_site_aniso_U_33
    _atom_site_aniso_U_12
    _atom_site_aniso_U_13
    _atom_site_aniso_U_23
    C1 0.0209(14) 0.0224(16) 0.0130(15) -0.0011(12) 0.0049(13) 0.0024(11)
    C2 0.0283(16) 0.0211(14) 0.0183(17) 0.0020(13) 0.0085(15) -0.0011(12)
    C3 0.0288(17) 0.0318(17) 0.0305(19) 0.0072(14) 0.0151(16) -0.0004(14)
    C4 0.0206(16) 0.0364(16) 0.0244(18) -0.0029(14) 0.0079(15) 0.0005(14)
    C5 0.0306(17) 0.0216(16) 0.0353(19) -0.0098(14) 0.0132(16) -0.0060(14)
    C6 0.0290(17) 0.0195(14) 0.0296(18) 0.0021(13) 0.0158(15) 0.0014(13)
    C7 0.0225(13) 0.0186(14) 0.0183(15) -0.0005(14) 0.0054(12) -0.0032(12)
    C8 0.0156(14) 0.0228(14) 0.0176(16) 0.0021(11) 0.0038(13) -0.0029(12)
    C9 0.0176(14) 0.0477(19) 0.0294(18) -0.0047(14) 0.0094(15) -0.0112(14)
    C10 0.0278(14) 0.0202(13) 0.0131(14) -0.0007(16) 0.0058(13) 0.0073(14)
    C11 0.0259(17) 0.0204(14) 0.0168(16) -0.0011(13) 0.0046(14) 0.0036(13)
    C12 0.0197(14) 0.0233(15) 0.0334(18) -0.0028(12) 0.0132(14) -0.0045(12)
    C13 0.0198(14) 0.0239(16) 0.0230(17) 0.0007(12) 0.0078(14) -0.0014(12)
    C14 0.0198(15) 0.0208(14) 0.0239(17) 0.0079(13) 0.0097(14) 0.0060(13)
    C15 0.0176(15) 0.0202(14) 0.0242(17) -0.0038(12) 0.0058(14) -0.0033(13)
    C16 0.0222(16) 0.0280(15) 0.0205(17) -0.0031(13) 0.0033(14) -0.0005(13)
    C17 0.0277(14) 0.0224(15) 0.0215(16) -0.0027(15) 0.0122(14) -0.0001(14)
    C18 0.0277(14) 0.0233(13) 0.0337(17) -0.0015(16) 0.0116(14) 0.0011(15)
    C19 0.0309(17) 0.0260(15) 0.0279(18) -0.0057(12) 0.0140(16) -0.0055(13)
    Cl 0.0234(4) 0.0399(4) 0.0430(5) 0.0074(4) 0.0119(4) -0.0058(4)
    N 0.0116(12) 0.0175(12) 0.0205(14) 0.0006(9) 0.0070(11) -0.0043(9)
    O1 0.0241(11) 0.0301(10) 0.0254(12) -0.0011(8) 0.0083(10) -0.0127(9)
    O2 0.0193(8) 0.0274(9) 0.0273(11) 0.0067(10) 0.0096(8) -0.0029(10)
    O3 0.0252(9) 0.0262(11) 0.0473(14) -0.0023(9) 0.0182(10) -0.0133(9)
    O4 0.0215(11) 0.0197(9) 0.0234(11) 0.0000(9) 0.0120(9) 0.0040(8)
    O5 0.0296(10) 0.0209(9) 0.0241(10) 0.0017(10) 0.0158(9) 0.0022(10)
_geom_special_details
;
All e.s.d.'s (except the e.s.d. in the dihedral angle between two l.s. planes)
are estimated using the full covariance matrix. The cell e.s.d.'s are taken
into account individually in the estimation of e.s.d.'s in distances, angles
and torsion angles; correlations between e.s.d.'s in cell parameters are only
used when they are defined by crystal symmetry. An approximate (isotropic)
treatment of cell e.s.d.'s is used for estimating e.s.d.'s involving l.s.
planes.
;
loop_
    _geom_bond_atom_site_label_1
    _geom_bond_atom_site_label_2
    _geom_bond_site_symmetry_2
    _geom_bond_distance
    _geom_bond_publ_flag
    C1 C6 . 1.376(3) ?
    C1 C2 . 1.394(3) ?
    C1 C7 . 1.515(3) ?
    C2 C3 . 1.390(3) ?
    C2 H2 . 0.9500 ?
    C3 C4 . 1.379(3) ?
    C3 H3 . 0.9500 ?
    C4 C5 . 1.377(3) ?
    C4 H4 . 0.9500 ?
    C5 C6 . 1.386(3) ?
    C5 H5 . 0.9500 ?
    C6 H6 . 0.9500 ?
    C7 C8 . 1.524(3) ?
    C7 H7A . 0.9900 ?
    C7 H7B . 0.9900 ?
    C8 N . 1.476(3) ?
    C8 C9 . 1.536(3) ?
    C8 H8 . 1.0000 ?
    C9 O1 . 1.450(2) ?
    C9 H9A . 0.9900 ?
    C9 H9B . 0.9900 ?
    C10 O2 . 1.202(2) ?
    C10 O1 . 1.350(3) ?
    C10 N . 1.386(3) ?
    C11 O3 . 1.211(2) ?
    C11 N . 1.391(3) ?
    C11 C12 . 1.503(3) ?
    C12 C13 . 1.508(3) ?
    C12 H12A . 0.9900 ?
    C12 H12B . 0.9900 ?
    C13 C14 . 1.517(3) ?
    C13 H13A . 0.9900 ?
    C13 H13B . 0.9900 ?
    C14 C15 . 1.526(3) ?
    C14 Cl . 1.808(2) ?
    C14 H14 . 1.0000 ?
    C15 O5 . 1.428(2) ?
    C15 C16 . 1.528(3) ?
    C15 H15 . 1.0000 ?
    C16 O4 . 1.425(3) ?
    C16 H16A . 0.9900 ?
    C16 H16B . 0.9900 ?
    C17 O4 . 1.426(3) ?
    C17 O5 . 1.449(2) ?
    C17 C18 . 1.500(3) ?
    C17 C19 . 1.514(3) ?
    C18 H18A . 0.9800 ?
    C18 H18B . 0.9800 ?
    C18 H18C . 0.9800 ?
    C19 H19A . 0.9800 ?
    C19 H19B . 0.9800 ?
    C19 H19C . 0.9800 ?
loop_
    _geom_angle_atom_site_label_1
    _geom_angle_atom_site_label_2
    _geom_angle_atom_site_label_3
    _geom_angle_site_symmetry_1
    _geom_angle_site_symmetry_3
    _geom_angle
    _geom_angle_publ_flag
    C6 C1 C2 . . 118.2(2) ?
    C6 C1 C7 . . 121.8(2) ?
    C2 C1 C7 . . 120.0(2) ?
    C3 C2 C1 . . 120.7(2) ?
    C3 C2 H2 . . 119.7 ?
    C1 C2 H2 . . 119.7 ?
    C4 C3 C2 . . 119.8(2) ?
    C4 C3 H3 . . 120.1 ?
    C2 C3 H3 . . 120.1 ?
    C5 C4 C3 . . 120.1(3) ?
    C5 C4 H4 . . 120.0 ?
    C3 C4 H4 . . 120.0 ?
    C4 C5 C6 . . 119.6(2) ?
    C4 C5 H5 . . 120.2 ?
    C6 C5 H5 . . 120.2 ?
    C1 C6 C5 . . 121.6(2) ?
    C1 C6 H6 . . 119.2 ?
    C5 C6 H6 . . 119.2 ?
    C1 C7 C8 . . 110.94(19) ?
    C1 C7 H7A . . 109.5 ?
    C8 C7 H7A . . 109.5 ?
    C1 C7 H7B . . 109.5 ?
    C8 C7 H7B . . 109.5 ?
    H7A C7 H7B . . 108.0 ?
    N C8 C7 . . 112.25(19) ?
    N C8 C9 . . 99.97(18) ?
    C7 C8 C9 . . 113.96(18) ?
    N C8 H8 . . 110.1 ?
    C7 C8 H8 . . 110.1 ?
    C9 C8 H8 . . 110.1 ?
    O1 C9 C8 . . 105.4(2) ?
    O1 C9 H9A . . 110.7 ?
    C8 C9 H9A . . 110.7 ?
    O1 C9 H9B . . 110.7 ?
    C8 C9 H9B . . 110.7 ?
    H9A C9 H9B . . 108.8 ?
    O2 C10 O1 . . 121.9(3) ?
    O2 C10 N . . 129.2(3) ?
    O1 C10 N . . 108.97(19) ?
    O3 C11 N . . 118.3(2) ?
    O3 C11 C12 . . 123.1(2) ?
    N C11 C12 . . 118.6(2) ?
    C11 C12 C13 . . 110.96(19) ?
    C11 C12 H12A . . 109.4 ?
    C13 C12 H12A . . 109.4 ?
    C11 C12 H12B . . 109.4 ?
    C13 C12 H12B . . 109.4 ?
    H12A C12 H12B . . 108.0 ?
    C12 C13 C14 . . 114.81(19) ?
    C12 C13 H13A . . 108.6 ?
    C14 C13 H13A . . 108.6 ?
    C12 C13 H13B . . 108.6 ?
    C14 C13 H13B . . 108.6 ?
    H13A C13 H13B . . 107.5 ?
    C13 C14 C15 . . 114.5(2) ?
    C13 C14 Cl . . 110.85(15) ?
    C15 C14 Cl . . 106.22(17) ?
    C13 C14 H14 . . 108.4 ?
    C15 C14 H14 . . 108.4 ?
    Cl C14 H14 . . 108.4 ?
    O5 C15 C14 . . 108.09(19) ?
    O5 C15 C16 . . 103.84(17) ?
    C14 C15 C16 . . 113.78(18) ?
    O5 C15 H15 . . 110.3 ?
    C14 C15 H15 . . 110.3 ?
    C16 C15 H15 . . 110.3 ?
    O4 C16 C15 . . 103.26(18) ?
    O4 C16 H16A . . 111.1 ?
    C15 C16 H16A . . 111.1 ?
    O4 C16 H16B . . 111.1 ?
    C15 C16 H16B . . 111.1 ?
    H16A C16 H16B . . 109.1 ?
    O4 C17 O5 . . 104.61(18) ?
    O4 C17 C18 . . 109.5(2) ?
    O5 C17 C18 . . 108.19(19) ?
    O4 C17 C19 . . 110.5(2) ?
    O5 C17 C19 . . 110.32(19) ?
    C18 C17 C19 . . 113.3(2) ?
    C17 C18 H18A . . 109.5 ?
    C17 C18 H18B . . 109.5 ?
    H18A C18 H18B . . 109.5 ?
    C17 C18 H18C . . 109.5 ?
    H18A C18 H18C . . 109.5 ?
    H18B C18 H18C . . 109.5 ?
    C17 C19 H19A . . 109.5 ?
    C17 C19 H19B . . 109.5 ?
    H19A C19 H19B . . 109.5 ?
    C17 C19 H19C . . 109.5 ?
    H19A C19 H19C . . 109.5 ?
    H19B C19 H19C . . 109.5 ?
    C10 N C11 . . 129.0(2) ?
    C10 N C8 . . 111.57(19) ?
    C11 N C8 . . 119.42(19) ?
    C10 O1 C9 . . 110.18(18) ?
    C16 O4 C17 . . 106.18(16) ?
    C15 O5 C17 . . 109.33(17) ?
loop_
    _geom_torsion_atom_site_label_1
    _geom_torsion_atom_site_label_2
    _geom_torsion_atom_site_label_3
    _geom_torsion_atom_site_label_4
    _geom_torsion_site_symmetry_1
    _geom_torsion_site_symmetry_2
    _geom_torsion_site_symmetry_3
    _geom_torsion_site_symmetry_4
    _geom_torsion
    _geom_torsion_publ_flag
    C6 C1 C2 C3 . . . . 0.4(4) ?
    C7 C1 C2 C3 . . . . 179.0(2) ?
    C1 C2 C3 C4 . . . . -1.5(4) ?
    C2 C3 C4 C5 . . . . 1.5(4) ?
    C3 C4 C5 C6 . . . . -0.4(4) ?
    C2 C1 C6 C5 . . . . 0.7(4) ?
    C7 C1 C6 C5 . . . . -177.9(2) ?
    C4 C5 C6 C1 . . . . -0.7(4) ?
    C6 C1 C7 C8 . . . . 90.3(3) ?
    C2 C1 C7 C8 . . . . -88.2(3) ?
    C1 C7 C8 N . . . . 172.7(2) ?
    C1 C7 C8 C9 . . . . -74.6(3) ?
    N C8 C9 O1 . . . . 19.2(2) ?
    C7 C8 C9 O1 . . . . -100.7(2) ?
    O3 C11 C12 C13 . . . . 21.4(3) ?
    N C11 C12 C13 . . . . -160.2(2) ?
    C11 C12 C13 C14 . . . . -166.14(19) ?
    C12 C13 C14 C15 . . . . -173.5(2) ?
    C12 C13 C14 Cl . . . . -53.4(2) ?
    C13 C14 C15 O5 . . . . -63.7(2) ?
    Cl C14 C15 O5 . . . . 173.64(14) ?
    C13 C14 C15 C16 . . . . 51.1(3) ?
    Cl C14 C15 C16 . . . . -71.6(2) ?
    O5 C15 C16 O4 . . . . 24.8(2) ?
    C14 C15 C16 O4 . . . . -92.5(2) ?
    O2 C10 N C11 . . . . 9.7(4) ?
    O1 C10 N C11 . . . . -170.7(2) ?
    O2 C10 N C8 . . . . -172.6(3) ?
    O1 C10 N C8 . . . . 6.9(3) ?
    O3 C11 N C10 . . . . 179.5(2) ?
    C12 C11 N C10 . . . . 0.9(3) ?
    O3 C11 N C8 . . . . 2.0(3) ?
    C12 C11 N C8 . . . . -176.5(2) ?
    C7 C8 N C10 . . . . 104.9(2) ?
    C9 C8 N C10 . . . . -16.3(2) ?
    C7 C8 N C11 . . . . -77.2(3) ?
    C9 C8 N C11 . . . . 161.60(19) ?
    O2 C10 O1 C9 . . . . -173.6(2) ?
    N C10 O1 C9 . . . . 6.8(3) ?
    C8 C9 O1 C10 . . . . -17.1(2) ?
    C15 C16 O4 C17 . . . . -35.9(2) ?
    O5 C17 O4 C16 . . . . 33.2(2) ?
    C18 C17 O4 C16 . . . . 148.95(19) ?
    C19 C17 O4 C16 . . . . -85.6(2) ?
    C14 C15 O5 C17 . . . . 116.1(2) ?
    C16 C15 O5 C17 . . . . -5.0(2) ?
    O4 C17 O5 C15 . . . . -16.6(2) ?
    C18 C17 O5 C15 . . . . -133.4(2) ?
    C19 C17 O5 C15 . . . . 102.2(2) ?
data_global
_journal_date_recd_electronic     2011-11-28
_journal_date_accepted     2011-12-14
_journal_name_full     'Acta Crystallographica, Section E'
_journal_year     2012
_journal_volume     68
_journal_issue      1
_journal_page_first     o169
_journal_page_last     o169
_journal_paper_category     QO
_journal_paper_doi     10.1107/S1600536811053840
_journal_coeditor_code     FF2045
_publ_contact_author_name     'Dr. Hans Preut'
_publ_contact_author_address
;       Fachbereich Chemie
 Technische Universit\"at Dortmund
 Otto-Hahn-Strasse 6
 44221 Dortmund
 Germany
;
_publ_contact_author_email     'hans.preut@tu-dortmund.de'
_publ_contact_author_fax     ?
_publ_contact_author_phone     '49-231-755-3813'
_publ_section_title
;\
(4<i>R</i>)-4-Benzyl-3-{(4<i>S</i>)-4-chloro-4-[(<i>S</i>)-2,2-dimethyl-1,3-\
dioxolan-4-yl]butanoyl}-1,3-oxazolidin-2-one
;
loop_
    _publ_author_name
    _publ_author_footnote
    _publ_author_address
    'B\"ording, Sandra' .
;      Fakult\"at Chemie
       Technische Universit\"at Dortmund
       Otto-Hahn-Strasse 6
       44221 Dortmund
       Germany
;
    'Strohmann, Carsten' .
;      Fakult\"at  Chemie
       Technische Universit\"at Dortmund
       Otto-Hahn-Strasse 6
       44221 Dortmund
       Germany
;
    'Preut, Hans' .
;      Fakult\"at  Chemie
       Technische Universit\"at Dortmund
       Otto-Hahn-Strasse 6
       44221 Dortmund
       Germany
;
    'Hiersemann, Martin' .
;      Fakult\"at  Chemie
       Technische Universit\"at Dortmund
       Otto-Hahn-Strasse 6
       44221 Dortmund
       Germany
;
_exptl_special_details
;
^1^H NMR (CDCl~3~, 400 MHz, \d): 1.38 (s,
3H), 1.48 (s, 3H), 1.99--2.08 (m, 1H), 2.25 (dddd, <i>J</i> = 14.6, 7.5, 7.5,
2.8 Hz, 1H), 2.77 (dd, <i>J</i> = 13.4, 9.7 Hz, 1H), 3.13--3.28 (m, 2H), 3.30
(dd, <i>J</i> = 13.4, 3.0 Hz, 1H), 3.94 (dd, <i>J</i> = 8.3, 6.5 Hz, 1H), 4.05
(ddd, <i>J</i> = 10.6, 4.9, 2.8 Hz, 1H), 4.08--4.14 (m, 1H), 4.16--4.25 (m,
1H+1H), 4.32 (q, <i>J</i> = 6.0 Hz, 1H), 4.63--4.70 (m, 1H), 7.20 (d, <i>J</i>
= 7.4 Hz, 2H), 7.28 (d, <i>J</i> = 6.9 Hz, 1H), 7.31--7.37 (m, 2H); ^13^C NMR
(CDCl~3~, 101 MHz, \d): 25.2 (CH~3~), 26.2 (CH~3~), 28.0 (CH~2~), 32.5
(CH~2~), 37.9 (CH~2~), 55.2 (CH), 61.5 (CH), 66.3 (2 <i>x</i> CH~2~), 78.3
(CH), 110.1 (C), 127.4 (CH), 129.0 (2 <i>x</i> CH), 129.4 (2 <i>x</i> CH),
135.2 (C), 153.4 (C), 172.2 (C); IR (cm^-1^): 3029(<i>w</i>) (\n C---H, aryl),
2987(<i>m</i>) 2934(<i>m</i>) 2890(<i>w</i>) (\n~as,s~ C---H, CH~2~, CH~3~,
CH), 1782(<i>s</i>) (\n C=O, carbamate), 1699(<i>s</i>) (\n C=O, amide),
1605(<i>w</i>) (\n C=C, aryl), 1498(<i>w</i>) 1480(<i>w</i>) 1455(<i>m</i>)
(\d~as~ C---H, CH~3~, CH~2~), 1384(<i>s</i>) 1354 (<i>m</i>) (\d~s~ C---H,
CH~3~), 1292(<i>m</i>) 1261(<i>m</i>) 1212(<i>s</i>) 1156(<i>m</i>) 1110
(<i>m</i>) 1072(<i>m</i>) 1053(<i>m</i>) (\n C---O, ketone, ether),
649(<i>m</i>) 506(<i>w</i>) (\n C---Cl)
;
