# Supplementary material for: (4R)-4-Benzyl-3-{(4S)-4-chloro-4-[(S)-2,2-dimethyl-1,3-dioxolan-4-yl]butano­yl}-1,3-oxazolidin-2-one
Source: Acta Crystallogr Sect E Struct Rep Online. 2011 Dec 17;68(Pt 1):o169. doi: 10.1107/S1600536811053840 (PMC3254509; doi:10.1107/S1600536811053840)
Supplement: Supplementary file 2 [file e-68-0o169-Isup2.hkl]

# 
# h,k,l, Fc-squared, Fo-squared, sigma(Fo-squared) and status flag 
# 
data_I
_shelx_title '   ox1707 in P2(1)' 
_shelx_refln_list_code          4 
_shelx_F_calc_maximum       86.58 
_exptl_crystal_F_000       404.00 
_reflns_d_resolution_high  0.8107 
 
loop_ 
 _symmetry_equiv_pos_as_xyz 
 'x, y, z' 
 '-x, y+1/2, -z' 
 
_cell_length_a    11.7552 
_cell_length_b     5.9139 
_cell_length_c    13.8789 
_cell_angle_alpha  90.000 
_cell_angle_beta  109.023 
_cell_angle_gamma  90.000 
 
_shelx_F_squared_multiplier     1.000 
 
loop_ 
 _refln_index_h 
 _refln_index_k 
 _refln_index_l 
 _refln_F_squared_calc 
 _refln_F_squared_meas 
 _refln_F_squared_sigma 
 _refln_observed_status 
   1  -7   0      111.28       93.71     12.31 o 
   2  -7   0       43.56       40.02     11.98 o 
   3  -7   0       84.03       89.43     15.69 o 
   0  -6   0      115.87       97.38     12.65 o 
   1  -6   0       81.53       71.24      9.09 o 
   2  -6   0       57.04       45.99     13.47 o 
   3  -6   0      192.18      152.17     21.56 o 
   4  -6   0       54.82       41.54     20.01 o 
   5  -6   0       29.23       28.63     19.80 o 
   6  -6   0       26.13       19.65     18.12 o 
   7  -6   0       37.42       14.87     20.22 o 
   1  -5   0       15.46       15.72      9.14 o 
   2  -5   0      678.16      680.19     15.89 o 
   3  -5   0        8.56        9.61      9.63 o 
   4  -5   0       21.33       20.50      8.51 o 
   5  -5   0       69.13       46.34     20.39 o 
   6  -5   0        5.54       15.43     17.20 o 
   7  -5   0       55.28       97.78     24.27 o 
   8  -5   0       12.19       28.57     19.08 o 
   9  -5   0       86.35       75.94     24.20 o 
   0  -4   0      714.00      700.62     20.46 o 
   1  -4   0       53.09       56.29      6.42 o 
   2  -4   0      152.40      158.06      6.80 o 
   3  -4   0       74.57       68.14      5.61 o 
   4  -4   0       41.33       36.83      4.35 o 
   5  -4   0      243.20      255.76     10.40 o 
   6  -4   0       77.78       66.38      8.34 o 
   7  -4   0      144.82      118.23     19.88 o 
   8  -4   0       32.18       30.84     20.97 o 
   9  -4   0        7.19       12.18     22.68 o 
  10  -4   0      134.03      118.75     25.55 o 
  11  -4   0       17.63       14.00     22.29 o 
   1  -3   0      181.85      190.06      6.18 o 
   2  -3   0     1896.30     1929.55     12.69 o 
   3  -3   0      546.41      578.14      7.59 o 
   4  -3   0      725.39      736.80     14.07 o 
   5  -3   0      375.73      408.90     23.01 o 
   6  -3   0       21.01       18.60      6.73 o 
   7  -3   0      292.65      311.40     25.65 o 
   8  -3   0      306.85      297.94     25.15 o 
   9  -3   0      368.73      389.57     27.02 o 
  10  -3   0       39.11       49.54     21.47 o 
  11  -3   0       46.00       37.14     22.55 o 
  12  -3   0       15.17        1.41     22.98 o 
   0  -2   0     3728.22     3696.60     21.95 o 
   1  -2   0     1353.61     1355.28     11.67 o 
   2  -2   0      156.90      156.66      4.11 o 
   3  -2   0      776.88      792.15      8.46 o 
   4  -2   0      906.09      919.37     25.31 o 
   5  -2   0      385.36      371.49      6.72 o 
   6  -2   0      101.44       91.20      6.29 o 
   7  -2   0       96.02       81.26      6.89 o 
   8  -2   0       45.21       32.22     11.03 o 
   9  -2   0      161.94      158.65     13.14 o 
  10  -2   0       15.32       10.24     10.99 o 
  11  -2   0       25.48       35.58     20.51 o 
  12  -2   0       33.58       23.36     20.19 o 
  13  -2   0        1.14        8.09     21.87 o 
   1  -1   0     1336.56     1269.76     10.47 o 
   2  -1   0      683.19      686.69     12.17 o 
   3  -1   0      336.67      340.11      5.69 o 
   4  -1   0      874.38      859.10      9.21 o 
   5  -1   0     1011.13     1043.51     11.30 o 
   6  -1   0      140.00      148.82      7.37 o 
   7  -1   0       91.19       91.70     10.61 o 
   8  -1   0      503.91      480.97     15.71 o 
   9  -1   0      296.52      309.47     14.97 o 
  10  -1   0       48.32       54.43     11.75 o 
  11  -1   0       14.92       14.97     11.71 o 
  12  -1   0        6.54       10.89     12.44 o 
  13  -1   0       73.67      129.89     22.52 o 
   2   0   0       25.00       24.65      4.47 o 
   3   0   0       12.21       16.98      6.95 o 
   4   0   0      101.53      118.67      6.71 o 
   5   0   0     2594.37     2710.27     18.54 o 
   6   0   0        0.09        2.17      9.12 o 
   7   0   0       12.20       16.86      9.92 o 
   8   0   0       66.04       85.45     15.17 o 
   9   0   0      210.57      207.22     14.52 o 
  10   0   0       32.41       70.16     12.27 o 
  11   0   0      540.76      477.07     26.86 o 
  12   0   0       62.88       65.05     12.91 o 
  13   0   0        3.36       -0.56     12.36 o 
   1   1   0     1354.69     1306.68      7.64 o 
   2   1   0      699.27      683.29      5.84 o 
   3   1   0      332.75      335.61      7.41 o 
   4   1   0      870.48      880.30     10.74 o 
   5   1   0     1012.14     1033.81     14.97 o 
   6   1   0      138.82      142.81      9.85 o 
   7   1   0       83.17       87.49     11.85 o 
   8   1   0      504.97      484.02     15.70 o 
   9   1   0      301.31      301.92     15.07 o 
  10   1   0       48.96       63.94     11.76 o 
  11   1   0       14.94       11.93     11.52 o 
  12   1   0        6.14       15.26     12.01 o 
  13   1   0       75.43       75.83     22.24 o 
   0   2   0     3726.85     3621.31     20.00 o 
   1   2   0     1378.36     1316.66     35.11 o 
   2   2   0      153.45      156.89      7.17 o 
   3   2   0      771.56      805.55     17.09 o 
   4   2   0      894.64      912.41      9.02 o 
   5   2   0      385.99      391.65      7.71 o 
   6   2   0      102.92       99.11      7.80 o 
   7   2   0       95.84       84.32      9.02 o 
   8   2   0       46.70       36.29      9.73 o 
   9   2   0      167.21      162.78     12.23 o 
  10   2   0       12.61       19.63     10.28 o 
  11   2   0       25.61       32.30     22.70 o 
  12   2   0       33.02       18.55     21.16 o 
  13   2   0        1.28        4.03     23.17 o 
   1   3   0      175.81      186.97      7.32 o 
   2   3   0     1895.45     1935.53     47.40 o 
   3   3   0      567.62      598.27     16.41 o 
   4   3   0      728.33      760.83     16.43 o 
   5   3   0      376.69      393.63     14.92 o 
   6   3   0       23.11       23.31      7.06 o 
   7   3   0      297.47      293.67      7.98 o 
   8   3   0      320.16      302.38      9.76 o 
   9   3   0      372.11      377.64     17.05 o 
  10   3   0       38.77       51.34     25.10 o 
  11   3   0       44.01       54.16     26.81 o 
  12   3   0       14.93       12.85     26.19 o 
   0   4   0      701.86      695.10     18.48 o 
   1   4   0       55.48       56.45      7.40 o 
   2   4   0      153.77      152.24      6.38 o 
   3   4   0       73.90       71.44     14.91 o 
   4   4   0       39.59       33.83     15.25 o 
   5   4   0      249.60      224.25     12.56 o 
   6   4   0       75.97       83.61     12.61 o 
   7   4   0      148.14      135.81     18.98 o 
   8   4   0       32.76       36.69     11.35 o 
   9   4   0        6.83       17.02     21.84 o 
  10   4   0      131.80      143.99     28.45 o 
  11   4   0       16.64       27.30     25.03 o 
   1   5   0       16.12       14.03      8.64 o 
   2   5   0      668.77      669.63     34.13 o 
   3   5   0        6.92       14.56     14.25 o 
   4   5   0       22.37       27.42     14.53 o 
   5   5   0       68.67       68.11     16.85 o 
   6   5   0        6.36       15.84     20.36 o 
   7   5   0       55.96       76.08     24.13 o 
   8   5   0       11.23        4.83     21.76 o 
   9   5   0       86.68       87.29     24.66 o 
   0   6   0      116.29      133.45     29.14 o 
   1   6   0       84.68      107.42     28.17 o 
   2   6   0       57.63       74.06     16.51 o 
   3   6   0      192.95      196.26     17.00 o 
   4   6   0       53.26       51.64     15.84 o 
   5   6   0       27.42       39.24     16.59 o 
   6   6   0       25.07       26.81     22.13 o 
   7   6   0       38.33       39.45     23.94 o 
   1   7   0      111.46      124.77     21.47 o 
   2   7   0       43.38       71.17     31.39 o 
   3   7   0       84.55      125.70     33.75 o 
  -4  -7   1       52.78       40.11     19.81 o 
  -3  -7   1       66.63       84.14     16.00 o 
  -2  -7   1       41.48       38.12     12.83 o 
  -1  -7   1      138.06      126.56     13.08 o 
   0  -7   1       20.42        6.09     15.17 o 
   1  -7   1       41.28       36.68     11.52 o 
   2  -7   1        7.16        6.08     11.22 o 
   3  -7   1       19.08       22.24     15.00 o 
  -8  -6   1       56.79       68.55     25.93 o 
  -7  -6   1       46.99       44.69     20.41 o 
  -6  -6   1       44.14       62.28     22.75 o 
  -5  -6   1       61.78       87.73     21.94 o 
  -4  -6   1       22.46       22.27     17.80 o 
  -3  -6   1       14.91       17.70     18.76 o 
  -2  -6   1       54.86       48.83     14.01 o 
  -1  -6   1      392.67      383.47     14.44 o 
   0  -6   1       68.19       66.15      8.86 o 
   1  -6   1       82.77       70.18      9.04 o 
   2  -6   1      215.26      201.06     11.25 o 
   3  -6   1       72.50       62.08     18.72 o 
   4  -6   1       46.43       46.45     20.35 o 
   5  -6   1        6.24        5.53     20.28 o 
   6  -6   1        8.85       10.34     21.24 o 
   7  -6   1       62.17       67.31     23.83 o 
 -10  -5   1      146.26      141.06     28.55 o 
  -9  -5   1      122.81      118.12     25.46 o 
  -8  -5   1       50.37       76.97     20.98 o 
  -7  -5   1       14.48       14.82     18.90 o 
  -6  -5   1      243.53      270.71     25.03 o 
  -5  -5   1       68.69       55.12     20.98 o 
  -4  -5   1      117.64      109.90     21.50 o 
  -3  -5   1      157.94      159.49     10.52 o 
  -2  -5   1       23.01       30.15      8.55 o 
  -1  -5   1      225.36      223.41     11.37 o 
   0  -5   1       40.86       41.20      8.68 o 
   1  -5   1      662.85      657.16     17.43 o 
   2  -5   1      127.87      144.01     10.22 o 
   3  -5   1       56.60       59.33     10.15 o 
   4  -5   1      131.91      138.94     10.95 o 
   5  -5   1      199.12      226.27     24.83 o 
   6  -5   1       35.30       51.40     20.73 o 
   7  -5   1       46.00       42.87     18.82 o 
   8  -5   1       80.63       78.48     24.05 o 
   9  -5   1       66.80      116.35     26.33 o 
 -11  -4   1       51.71       54.56     24.24 o 
 -10  -4   1        8.17       -3.39     21.98 o 
  -9  -4   1      105.41       90.25     23.21 o 
  -8  -4   1      607.57      589.25     30.28 o 
  -7  -4   1      125.71      123.78     19.30 o 
  -6  -4   1      217.39      200.76     24.12 o 
  -5  -4   1      100.31       95.46      6.60 o 
  -4  -4   1       49.31       52.94      7.04 o 
  -3  -4   1      101.28       99.91      5.09 o 
  -2  -4   1       14.76        8.82      5.31 o 
  -1  -4   1      101.33       85.24      8.55 o 
   0  -4   1      524.53      550.25     11.18 o 
   1  -4   1      136.25      123.60      7.07 o 
   2  -4   1       16.63       16.52      5.92 o 
   3  -4   1      129.07      140.78      7.16 o 
   4  -4   1        5.54        7.02     10.08 o 
   5  -4   1      398.69      411.58     13.91 o 
   6  -4   1       88.10      122.94     13.60 o 
   7  -4   1      129.25      165.24     21.97 o 
   8  -4   1       37.87       36.24     22.46 o 
   9  -4   1       14.46       16.34     19.10 o 
  10  -4   1       21.20       22.49     23.92 o 
  11  -4   1       72.84       73.77     21.76 o 
 -12  -3   1       49.26       45.82     23.01 o 
 -11  -3   1       28.89       17.48     22.37 o 
 -10  -3   1      148.86      136.95     23.80 o 
  -9  -3   1      137.30      156.62     20.05 o 
  -8  -3   1       29.53       16.45     20.82 o 
  -7  -3   1       96.76       84.14      4.25 o 
  -6  -3   1      200.60      200.74      6.26 o 
  -5  -3   1      130.50      122.09      5.05 o 
  -4  -3   1      217.68      199.89     16.29 o 
  -3  -3   1     1135.41     1149.57     21.71 o 
  -2  -3   1      276.61      278.00      6.08 o 
  -1  -3   1      440.88      466.80      9.86 o 
   0  -3   1      171.28      174.05      7.29 o 
   1  -3   1      240.98      239.40      6.78 o 
   2  -3   1      801.62      854.79      9.61 o 
   3  -3   1      195.32      208.71      6.68 o 
   4  -3   1      723.04      739.63     11.68 o 
   5  -3   1      171.34      162.03     20.93 o 
   6  -3   1      372.23      355.24     17.59 o 
   7  -3   1      163.10      146.84      6.29 o 
   8  -3   1      361.26      348.05     25.71 o 
   9  -3   1      264.15      256.58     26.71 o 
  10  -3   1       13.17       22.21     19.96 o 
  11  -3   1      154.86      157.45     24.87 o 
  12  -3   1       98.00      103.75     26.11 o 
 -13  -2   1       11.15        8.46     19.54 o 
 -12  -2   1      168.45      137.67     23.69 o 
 -11  -2   1      113.59      121.76     22.40 o 
 -10  -2   1       92.08       81.30     11.42 o 
  -9  -2   1      649.23      628.32     17.46 o 
  -8  -2   1      160.63      154.01      7.77 o 
  -7  -2   1      229.82      215.92      7.36 o 
  -6  -2   1      637.08      637.31      8.51 o 
  -5  -2   1      246.21      246.09      7.40 o 
  -4  -2   1      537.59      510.71     16.41 o 
  -3  -2   1      550.52      527.20     26.72 o 
  -2  -2   1     1191.04     1179.58     11.67 o 
  -1  -2   1     1168.26     1163.70      9.65 o 
   0  -2   1      280.45      280.64      5.20 o 
   1  -2   1       57.14       54.20      3.25 o 
   2  -2   1       90.95      104.32      5.35 o 
   3  -2   1      842.08      833.21     11.29 o 
   4  -2   1      295.89      294.03      5.59 o 
   5  -2   1      151.73      157.02      5.95 o 
   6  -2   1      210.13      200.07      7.44 o 
   7  -2   1      375.33      394.00     12.90 o 
   8  -2   1      492.84      493.16     14.86 o 
   9  -2   1       54.66       70.61     11.29 o 
  10  -2   1      282.20      313.03     14.90 o 
  11  -2   1       18.90       24.79     18.22 o 
  12  -2   1       49.85       60.01     21.81 o 
 -13  -1   1       73.32      102.10     15.04 o 
 -12  -1   1       12.02        3.97     13.11 o 
 -11  -1   1       93.28       65.88     13.14 o 
 -10  -1   1      252.84      251.93     14.72 o 
  -9  -1   1      251.56      244.10     14.69 o 
  -8  -1   1      255.54      235.88     13.24 o 
  -7  -1   1      282.22      288.38      8.70 o 
  -6  -1   1     1584.35     1633.15     14.46 o 
  -5  -1   1      597.77      659.61      9.05 o 
  -4  -1   1      648.82      638.70      7.85 o 
  -3  -1   1     1153.12     1110.83     11.87 o 
  -2  -1   1     1756.78     1671.62     27.10 o 
  -1  -1   1     1157.12     1110.29     12.00 o 
   0  -1   1       97.23       92.86      3.39 o 
   1  -1   1     4607.81     4417.86     23.41 o 
   2  -1   1     1966.59     1933.18     12.00 o 
   3  -1   1      625.53      631.04     12.69 o 
   4  -1   1      259.95      286.43      9.33 o 
   5  -1   1      216.32      201.46      9.54 o 
   6  -1   1       74.65       77.20      9.58 o 
   7  -1   1      511.06      514.92     19.91 o 
   8  -1   1       21.96       24.90     11.74 o 
   9  -1   1       75.73       84.22     16.31 o 
  10  -1   1       44.44       40.29     12.38 o 
  11  -1   1       57.93       60.46     13.07 o 
  12  -1   1       72.43       81.67     11.67 o 
  13  -1   1       41.43       40.10     19.24 o 
 -13   0   1        1.82       -9.32     21.97 o 
 -12   0   1      116.00      132.26     13.78 o 
 -11   0   1      177.09      201.48     14.30 o 
 -10   0   1        2.74        1.95     11.55 o 
  -9   0   1       14.72       18.64     11.54 o 
  -8   0   1      368.74      369.13     14.48 o 
  -7   0   1       38.56       32.76      9.55 o 
  -6   0   1      235.64      310.88     14.95 o 
  -5   0   1      251.23      242.34      7.80 o 
  -4   0   1     1414.15     1438.19     12.23 o 
  -3   0   1        0.18       -1.45      4.82 o 
  -2   0   1     3719.25     3622.73     10.74 o 
   1   0   1      127.93      138.90      6.46 o 
   2   0   1     7216.30     7054.42    109.84 o 
   3   0   1     1127.69     1135.46     13.29 o 
   4   0   1       97.84       94.76      8.54 o 
   5   0   1       22.83       35.19     12.07 o 
   6   0   1     2062.36     2123.32     32.54 o 
   7   0   1      666.74      659.72     29.58 o 
   8   0   1      262.05      267.94     16.06 o 
   9   0   1      277.67      266.79     15.55 o 
  10   0   1      102.10       87.53     12.83 o 
  11   0   1       11.75        5.24     11.62 o 
  12   0   1        2.61        8.92     12.20 o 
  13   0   1       68.06       53.08     13.55 o 
 -13   1   1       72.19      115.40     24.54 o 
 -12   1   1       11.93       20.74     11.50 o 
 -11   1   1       93.26       76.30     12.67 o 
 -10   1   1      254.16      239.20     14.29 o 
  -9   1   1      260.55      269.48     25.96 o 
  -8   1   1      251.92      233.65     22.23 o 
  -7   1   1      281.23      289.14     22.07 o 
  -6   1   1     1581.33     1637.83     18.38 o 
  -5   1   1      580.63      628.64     21.68 o 
  -4   1   1      637.58      664.11     25.40 o 
  -3   1   1     1150.18     1127.30      9.97 o 
  -2   1   1     1765.15     1693.83     12.63 o 
  -1   1   1     1154.12     1103.72      7.89 o 
   0   1   1      101.86      100.42      3.92 o 
   1   1   1     4681.60     4451.37     20.73 o 
   2   1   1     1950.78     1914.52     20.46 o 
   3   1   1      623.93      610.16     36.25 o 
   4   1   1      263.95      289.48     11.64 o 
   5   1   1      215.23      211.92     11.91 o 
   6   1   1       83.50       74.42     11.48 o 
   7   1   1      503.50      465.34     14.96 o 
   8   1   1       20.46       21.90     11.24 o 
   9   1   1       75.76       76.91     12.32 o 
  10   1   1       43.94       32.00     11.45 o 
  11   1   1       58.57       58.95     13.13 o 
  12   1   1       74.23       77.96     13.48 o 
  13   1   1       41.45       54.57     21.67 o 
 -13   2   1       11.06       17.88     23.46 o 
 -12   2   1      169.19      157.89     26.68 o 
 -11   2   1      113.39      121.22     26.32 o 
 -10   2   1       93.78       79.48     10.46 o 
  -9   2   1      651.38      619.05     15.82 o 
  -8   2   1      156.05      147.76      9.99 o 
  -7   2   1      222.14      216.42      9.42 o 
  -6   2   1      640.32      652.54     11.08 o 
  -5   2   1      246.52      246.37      5.24 o 
  -4   2   1      535.99      573.05     13.63 o 
  -3   2   1      541.98      573.81      9.78 o 
  -2   2   1     1171.29     1176.51     19.52 o 
  -1   2   1     1146.72     1099.05     19.48 o 
   0   2   1      290.01      275.52     14.28 o 
   1   2   1       57.61       50.42      4.82 o 
   2   2   1       93.33      111.65      5.38 o 
   3   2   1      841.92      868.67     16.94 o 
   4   2   1      289.24      278.23      7.95 o 
   5   2   1      154.28      164.31      9.57 o 
   6   2   1      209.81      210.98     11.27 o 
   7   2   1      371.81      344.44     12.77 o 
   8   2   1      485.93      487.42     15.31 o 
   9   2   1       54.38       51.94     10.56 o 
  10   2   1      275.80      282.37     23.72 o 
  11   2   1       19.25       14.68     24.50 o 
  12   2   1       48.84       40.61     22.17 o 
 -12   3   1       48.88       40.49     26.91 o 
 -11   3   1       29.16       24.50     22.99 o 
 -10   3   1      143.19      132.18     26.55 o 
  -9   3   1      130.18      157.33     11.75 o 
  -8   3   1       26.57       25.62     10.36 o 
  -7   3   1       95.44       82.41     10.87 o 
  -6   3   1      199.39      214.17     11.61 o 
  -5   3   1      132.96      147.80     10.70 o 
  -4   3   1      213.57      195.84      9.27 o 
  -3   3   1     1141.26     1188.28     46.26 o 
  -2   3   1      277.98      273.26      6.67 o 
  -1   3   1      445.01      459.17     11.92 o 
   0   3   1      160.83      152.51     11.14 o 
   1   3   1      232.88      224.35      9.13 o 
   2   3   1      782.80      820.40     31.70 o 
   3   3   1      195.32      192.55     11.99 o 
   4   3   1      723.68      752.41     11.58 o 
   5   3   1      179.14      172.95      8.14 o 
   6   3   1      363.32      366.05      9.46 o 
   7   3   1      155.55      157.99      8.52 o 
   8   3   1      361.22      354.24     10.45 o 
   9   3   1      264.24      256.03     18.37 o 
  10   3   1       15.02        8.04     11.87 o 
  11   3   1      154.78      159.92     28.97 o 
  12   3   1       98.42      120.56     29.45 o 
 -11   4   1       51.21       60.59     26.71 o 
 -10   4   1        7.99       25.07     21.31 o 
  -9   4   1      106.88       96.58     24.61 o 
  -8   4   1      601.46      582.50     17.20 o 
  -7   4   1      118.36      124.77     12.06 o 
  -6   4   1      220.84      224.14     26.05 o 
  -5   4   1       98.61       96.73     16.91 o 
  -4   4   1       48.31       55.81     15.40 o 
  -3   4   1      103.51       91.81     15.03 o 
  -2   4   1       15.33       13.85      5.77 o 
  -1   4   1      106.86      101.07      9.64 o 
   0   4   1      524.32      526.69     12.54 o 
   1   4   1      136.42      136.28      8.09 o 
   2   4   1       16.45       23.22      5.46 o 
   3   4   1      130.13      128.73     15.88 o 
   4   4   1        4.90        7.64     10.78 o 
   5   4   1      397.32      374.24     14.27 o 
   6   4   1       87.64       78.08     13.10 o 
   7   4   1      126.55      153.08     14.00 o 
   8   4   1       34.93       43.97     12.35 o 
   9   4   1       15.44       10.38     23.48 o 
  10   4   1       21.02       34.03     26.28 o 
  11   4   1       72.74       72.38     28.97 o 
 -10   5   1      147.11      176.71     30.62 o 
  -9   5   1      123.76      120.62     27.77 o 
  -8   5   1       51.22       41.34     21.88 o 
  -7   5   1       14.08       37.26     23.11 o 
  -6   5   1      239.37      247.97     25.63 o 
  -5   5   1       73.23       74.74     16.81 o 
  -4   5   1      123.90      116.95     15.95 o 
  -3   5   1      159.52      180.55     16.44 o 
  -2   5   1       22.59       36.96     15.24 o 
  -1   5   1      222.42      223.91     13.01 o 
   0   5   1       41.02       39.80      9.47 o 
   1   5   1      667.17      665.91     17.93 o 
   2   5   1      128.20      136.96     15.46 o 
   3   5   1       55.22       69.25     15.50 o 
   4   5   1      129.89      140.33     17.08 o 
   5   5   1      202.58      189.19     17.83 o 
   6   5   1       34.63       41.31     23.27 o 
   7   5   1       46.75       51.98     13.78 o 
   8   5   1       79.96       90.02     26.34 o 
   9   5   1       67.25       53.94     23.07 o 
  -8   6   1       57.08       69.58     26.82 o 
  -7   6   1       46.71       72.13     24.67 o 
  -6   6   1       43.87       56.70     17.65 o 
  -5   6   1       60.07       73.33     17.28 o 
  -4   6   1       22.58        7.20     16.07 o 
  -3   6   1       14.12       16.15     15.41 o 
  -2   6   1       52.33       57.72     14.40 o 
  -1   6   1      396.53      408.46     35.05 o 
   0   6   1       67.70       88.80     21.74 o 
   1   6   1       83.02       90.31     29.09 o 
   2   6   1      216.78      191.20     16.18 o 
   3   6   1       75.21       71.45     15.73 o 
   4   6   1       47.77       35.16     16.69 o 
   5   6   1        6.89        9.37     16.62 o 
   6   6   1        8.99        6.87     22.64 o 
   7   6   1       61.48       49.00     23.31 o 
  -4   7   1       52.91       44.86     28.98 o 
  -3   7   1       65.43       83.56     32.75 o 
  -2   7   1       42.10       30.47     32.86 o 
  -1   7   1      137.34      197.36     24.70 o 
   0   7   1       21.30       34.27     22.37 o 
   1   7   1       43.20       49.79     21.27 o 
   2   7   1        6.49       24.53     31.13 o 
   3   7   1       19.44       29.73     28.98 o 
  -4  -7   2        2.22        6.18     20.89 o 
  -3  -7   2       23.46       25.81     15.66 o 
  -2  -7   2       84.00       72.46     12.68 o 
  -1  -7   2       31.19       33.35     11.90 o 
   0  -7   2       35.48       38.77     15.19 o 
   1  -7   2       15.97       17.54     15.61 o 
   2  -7   2       59.71       45.56     15.00 o 
  -8  -6   2       22.10       40.50     23.29 o 
  -7  -6   2        3.45        7.62     19.89 o 
  -6  -6   2        8.01       10.66     22.31 o 
  -5  -6   2      386.65      387.84     26.98 o 
  -4  -6   2       17.80       12.27     19.89 o 
  -3  -6   2       93.20      108.87     20.39 o 
  -2  -6   2       49.67       58.22     17.90 o 
  -1  -6   2        0.21        0.51      8.25 o 
   0  -6   2       61.50       50.06      8.92 o 
   1  -6   2       25.70       23.70      8.57 o 
   2  -6   2       46.90       57.44      9.14 o 
   3  -6   2        9.92       12.00     17.19 o 
   4  -6   2        2.17       -7.87     20.18 o 
   5  -6   2       12.60       12.85     18.14 o 
   6  -6   2       40.98       25.88     22.99 o 
   7  -6   2      116.93      127.30     26.59 o 
 -10  -5   2      130.84      141.90     27.29 o 
  -9  -5   2        2.33        3.00     21.94 o 
  -8  -5   2       53.82       50.09     22.59 o 
  -7  -5   2      119.84      115.30     23.73 o 
  -6  -5   2      181.14      217.17     25.28 o 
  -5  -5   2        7.73       10.22     20.51 o 
  -4  -5   2       99.53       64.12     20.29 o 
  -3  -5   2      160.66      167.25      9.12 o 
  -2  -5   2       62.66       57.13      8.76 o 
  -1  -5   2       34.58       44.84      9.55 o 
   0  -5   2      102.28      106.25      9.17 o 
   1  -5   2       91.42       96.36      9.13 o 
   2  -5   2       37.37       34.11      9.46 o 
   3  -5   2       49.87       49.50     10.26 o 
   4  -5   2       81.01       80.97     11.18 o 
   5  -5   2      143.59      131.41     22.65 o 
   6  -5   2       51.84       59.04     22.92 o 
   7  -5   2       96.95      119.30     24.79 o 
   8  -5   2       54.04       32.55     24.12 o 
   9  -5   2       43.27       48.45     25.29 o 
 -11  -4   2        4.66       -6.39     22.94 o 
 -10  -4   2       35.99       41.10     21.19 o 
  -9  -4   2      252.23      230.26     24.11 o 
  -8  -4   2        7.97       -4.78     22.07 o 
  -7  -4   2      402.08      386.46     25.21 o 
  -6  -4   2       52.90       51.43     22.61 o 
  -5  -4   2       25.60       11.86     19.98 o 
  -4  -4   2      464.60      475.40     19.46 o 
  -3  -4   2       95.58       95.52      6.07 o 
  -2  -4   2      333.51      335.06     10.52 o 
  -1  -4   2       24.28       27.22      8.13 o 
   0  -4   2       56.46       65.62      8.00 o 
   1  -4   2      221.05      230.52     10.31 o 
   2  -4   2      682.11      682.18     10.98 o 
   3  -4   2       66.17       71.67      7.45 o 
   4  -4   2       88.11      109.41     12.76 o 
   5  -4   2      329.16      305.78     26.01 o 
   6  -4   2      190.17      200.27     24.41 o 
   7  -4   2      380.95      355.91     27.69 o 
   8  -4   2       20.65       15.43     18.55 o 
   9  -4   2        6.95       16.96     21.77 o 
  10  -4   2       17.44       43.69     25.42 o 
 -12  -3   2       71.50       70.67     22.54 o 
 -11  -3   2       51.39       46.77     22.38 o 
 -10  -3   2      161.76      137.85     21.79 o 
  -9  -3   2        3.59        8.16     18.98 o 
  -8  -3   2       16.99       29.18      9.25 o 
  -7  -3   2       48.47       59.30      6.90 o 
  -6  -3   2       97.70       98.05     21.47 o 
  -5  -3   2       14.96        8.77     16.37 o 
  -4  -3   2      219.26      212.28      8.94 o 
  -3  -3   2      297.19      324.69     10.04 o 
  -2  -3   2       54.69       49.88      5.19 o 
  -1  -3   2      954.53      945.72     12.76 o 
   0  -3   2      616.69      673.19      8.76 o 
   1  -3   2       73.19       70.50      4.51 o 
   2  -3   2      317.31      320.52      7.01 o 
   3  -3   2      103.95      123.85      8.14 o 
   4  -3   2      634.27      612.48     18.47 o 
   5  -3   2      320.56      340.98     10.94 o 
   6  -3   2      817.94      746.70     32.30 o 
   7  -3   2      101.96       98.97      6.97 o 
   8  -3   2      105.15       78.98     22.43 o 
   9  -3   2       92.33       92.04     19.72 o 
  10  -3   2      212.75      232.67     27.02 o 
  11  -3   2       34.37       36.05     21.82 o 
 -13  -2   2      181.59      162.17     22.57 o 
 -12  -2   2       63.74       51.02     21.27 o 
 -11  -2   2      208.88      217.22     14.20 o 
 -10  -2   2       38.44       35.60     10.92 o 
  -9  -2   2      367.94      371.44     15.24 o 
  -8  -2   2       98.45       95.70      6.94 o 
  -7  -2   2      325.99      335.80     10.68 o 
  -6  -2   2      201.82      196.76      6.66 o 
  -5  -2   2       59.70       70.02      8.31 o 
  -4  -2   2     1658.86     1698.98     25.72 o 
  -3  -2   2      124.08      136.82      6.48 o 
  -2  -2   2      373.92      366.60      6.66 o 
  -1  -2   2       40.46       43.36      4.14 o 
   0  -2   2      507.33      534.53      7.37 o 
   1  -2   2     1173.79     1221.48     20.75 o 
   2  -2   2      202.16      194.71      5.49 o 
   3  -2   2      212.85      212.83      6.32 o 
   4  -2   2      121.33      139.93      8.22 o 
   5  -2   2       99.28      101.42     16.87 o 
   6  -2   2      428.49      422.69     22.89 o 
   7  -2   2       36.48       36.84     10.82 o 
   8  -2   2      716.74      683.90     46.87 o 
   9  -2   2      365.40      349.77     15.02 o 
  10  -2   2       65.21       84.08     20.61 o 
  11  -2   2       11.42       22.70     20.46 o 
  12  -2   2       89.84      121.85     21.30 o 
 -14  -1   2       20.22       13.43     18.85 o 
 -13  -1   2       56.99       52.28     13.94 o 
 -12  -1   2       18.59       -1.23     12.21 o 
 -11  -1   2      281.74      285.23     15.75 o 
 -10  -1   2       44.67       26.54     12.59 o 
  -9  -1   2      209.69      186.35     14.39 o 
  -8  -1   2      510.00      478.10     15.60 o 
  -7  -1   2     1033.79     1039.87     13.24 o 
  -6  -1   2       62.36       51.23      5.90 o 
  -5  -1   2     1891.80     1915.19     13.34 o 
  -4  -1   2       77.17       84.01      4.27 o 
  -3  -1   2      131.20      124.89      6.35 o 
  -2  -1   2      878.88      874.62      7.65 o 
  -1  -1   2     4155.20     4038.19     14.47 o 
   0  -1   2     7402.47     7253.14     44.41 o 
   1  -1   2      955.29      973.99      9.26 o 
   2  -1   2       20.33       22.35      5.37 o 
   3  -1   2      459.53      483.33     11.74 o 
   4  -1   2     2346.90     2402.52     52.55 o 
   5  -1   2      496.98      506.37     21.21 o 
   6  -1   2       65.94       85.82     18.15 o 
   7  -1   2      117.33      126.71     20.69 o 
   8  -1   2      187.60      192.31     14.13 o 
   9  -1   2      168.29      143.41     13.63 o 
  10  -1   2      344.65      349.29     13.97 o 
  11  -1   2       15.00       13.30     12.66 o 
  12  -1   2        3.54        4.72     13.23 o 
 -14   0   2        7.56      -14.46     23.34 o 
 -13   0   2      193.50      202.69     15.99 o 
 -12   0   2       26.58       19.52     12.85 o 
 -11   0   2        2.18      -10.79     17.83 o 
 -10   0   2        2.25       -5.84     12.68 o 
  -9   0   2      481.72      495.49     16.54 o 
  -8   0   2     1550.89     1638.56     22.63 o 
  -7   0   2      443.82      484.97     13.45 o 
  -6   0   2      572.71      606.70     10.57 o 
  -5   0   2       46.49       54.53      5.47 o 
  -4   0   2      475.08      468.57      7.32 o 
  -3   0   2      446.40      461.34      7.96 o 
  -2   0   2       75.09       75.24      3.23 o 
  -1   0   2     1639.46     1571.11      8.96 o 
   0   0   2       84.86       82.72      4.76 o 
   1   0   2     3544.50     3485.25     50.88 o 
   2   0   2     2596.43     2587.13     50.30 o 
   3   0   2      339.86      331.68     12.30 o 
   4   0   2     1456.73     1588.96     54.00 o 
   5   0   2       13.55        7.23     11.91 o 
   6   0   2     1573.02     1531.05     30.63 o 
   7   0   2      370.32      354.78     20.94 o 
   8   0   2      151.27      147.10     18.78 o 
   9   0   2       82.87       71.45     13.56 o 
  10   0   2      343.16      327.58     31.76 o 
  11   0   2       59.37       53.78     13.22 o 
  12   0   2       39.37       35.41     13.21 o 
  13   0   2       35.98       20.45     13.53 o 
 -14   1   2       21.19        9.46     27.65 o 
 -13   1   2       56.25       25.30     25.48 o 
 -12   1   2       17.74       12.83     12.53 o 
 -11   1   2      276.28      276.53     26.59 o 
 -10   1   2       47.94       38.08     20.16 o 
  -9   1   2      210.51      209.42     12.23 o 
  -8   1   2      512.54      504.82     14.22 o 
  -7   1   2     1046.85     1121.30     26.89 o 
  -6   1   2       64.90       65.64      8.84 o 
  -5   1   2     1872.90     1918.49     18.33 o 
  -4   1   2       76.12       85.82      4.15 o 
  -3   1   2      131.55      127.75      4.52 o 
  -2   1   2      857.42      856.43     11.80 o 
  -1   1   2     4110.90     3984.21     11.56 o 
   0   1   2     7413.98     7164.98     36.90 o 
   1   1   2      948.92      943.70      7.96 o 
   2   1   2       19.81       22.52      6.92 o 
   3   1   2      472.51      502.08     22.71 o 
   4   1   2     2326.09     2361.05     28.33 o 
   5   1   2      506.72      513.23     17.03 o 
   6   1   2       63.48       72.06     12.05 o 
   7   1   2      116.56      104.24     14.39 o 
   8   1   2      194.08      179.08     17.37 o 
   9   1   2      167.58      137.19     13.38 o 
  10   1   2      335.85      315.96     16.37 o 
  11   1   2       14.74        7.76     11.94 o 
  12   1   2        3.46       11.04     12.43 o 
 -13   2   2      179.41      122.83     30.24 o 
 -12   2   2       62.57       77.83     24.69 o 
 -11   2   2      207.54      194.88     26.96 o 
 -10   2   2       37.20       31.94      8.91 o 
  -9   2   2      380.84      377.64     12.94 o 
  -8   2   2      105.48       94.24      8.59 o 
  -7   2   2      328.72      328.14     19.00 o 
  -6   2   2      202.56      215.30      5.83 o 
  -5   2   2       62.79       62.11      4.51 o 
  -4   2   2     1669.19     1620.87     10.65 o 
  -3   2   2      133.86      142.47      6.35 o 
  -2   2   2      366.74      354.85     13.47 o 
  -1   2   2       39.46       38.65      5.86 o 
   0   2   2      510.10      496.74      8.40 o 
   1   2   2     1179.53     1223.65     17.52 o 
   2   2   2      198.60      201.31      7.49 o 
   3   2   2      223.60      235.15      6.58 o 
   4   2   2      122.86      133.60      7.96 o 
   5   2   2      102.26      103.27     10.47 o 
   6   2   2      430.60      430.51     15.89 o 
   7   2   2       41.68       45.47     11.79 o 
   8   2   2      733.41      689.87     30.05 o 
   9   2   2      363.22      336.98     15.00 o 
  10   2   2       65.32       65.11     12.37 o 
  11   2   2       12.06       19.59     24.61 o 
  12   2   2       87.53       78.34     23.53 o 
 -12   3   2       73.45       75.18     26.03 o 
 -11   3   2       48.69       61.18     26.43 o 
 -10   3   2      163.27      174.19     26.13 o 
  -9   3   2        3.42        5.61      8.59 o 
  -8   3   2       16.84       37.68     10.23 o 
  -7   3   2       45.62       63.81      9.24 o 
  -6   3   2      106.53      104.73      9.26 o 
  -5   3   2       14.27       15.55     19.23 o 
  -4   3   2      218.87      181.35     15.03 o 
  -3   3   2      299.74      300.82     10.10 o 
  -2   3   2       53.48       47.89      6.64 o 
  -1   3   2      964.85      916.45     16.87 o 
   0   3   2      634.55      654.04     11.96 o 
   1   3   2       69.34       60.31      7.75 o 
   2   3   2      315.56      317.47     13.29 o 
   3   3   2       98.12      103.23      7.50 o 
   4   3   2      634.21      619.22     14.62 o 
   5   3   2      330.17      355.69     11.13 o 
   6   3   2      813.73      796.86     15.09 o 
   7   3   2      101.48       93.97      8.64 o 
   8   3   2      107.82      100.70      8.81 o 
   9   3   2       98.36       93.68     13.59 o 
  10   3   2      210.81      226.54     16.59 o 
  11   3   2       36.14       21.40     25.84 o 
 -11   4   2        4.66        7.56     25.29 o 
 -10   4   2       37.91       61.47     26.83 o 
  -9   4   2      253.35      254.59     28.36 o 
  -8   4   2        9.34       19.51     21.86 o 
  -7   4   2      401.52      371.32     26.90 o 
  -6   4   2       53.72       56.13     21.29 o 
  -5   4   2       26.72       29.69     16.36 o 
  -4   4   2      465.59      492.91     19.94 o 
  -3   4   2       89.16       84.69      4.87 o 
  -2   4   2      331.13      319.07     14.87 o 
  -1   4   2       23.60       24.80     12.04 o 
   0   4   2       56.11       55.44     12.47 o 
   1   4   2      225.05      208.74     11.33 o 
   2   4   2      677.28      642.09     45.90 o 
   3   4   2       70.09       81.10     14.81 o 
   4   4   2       89.34       90.79     15.53 o 
   5   4   2      333.00      322.72     17.11 o 
   6   4   2      184.68      177.41     14.53 o 
   7   4   2      382.96      387.07     17.88 o 
   8   4   2       21.16       23.87     12.99 o 
   9   4   2        6.72       -3.90     13.49 o 
  10   4   2       17.66       33.31     26.07 o 
 -10   5   2      131.74      140.42     28.45 o 
  -9   5   2        2.66        9.79     24.74 o 
  -8   5   2       54.55       42.85     22.27 o 
  -7   5   2      122.96      105.23     22.59 o 
  -6   5   2      178.17      164.25     23.40 o 
  -5   5   2        7.48       -8.18     16.39 o 
  -4   5   2      102.18       89.11     16.54 o 
  -3   5   2      162.39      147.64     31.07 o 
  -2   5   2       66.51       60.33      8.36 o 
  -1   5   2       30.80       33.14      9.13 o 
   0   5   2       96.50       95.83     10.47 o 
   1   5   2       93.29       86.82     14.92 o 
   2   5   2       37.08       47.27     14.72 o 
   3   5   2       47.83       52.71     14.89 o 
   4   5   2       80.79       78.54     15.96 o 
   5   5   2      139.51      122.50     12.90 o 
   6   5   2       53.90       51.44     14.02 o 
   7   5   2       96.42       78.37     14.52 o 
   8   5   2       53.79       47.42     25.93 o 
   9   5   2       45.88       48.14     23.11 o 
  -8   6   2       24.15        7.02     28.14 o 
  -7   6   2        3.14      -11.81     26.66 o 
  -6   6   2        8.17        0.76     18.16 o 
  -5   6   2      385.76      385.60     21.88 o 
  -4   6   2       17.09        9.37     16.24 o 
  -3   6   2       88.64      101.49     16.62 o 
  -2   6   2       49.65       59.18     30.86 o 
  -1   6   2        0.24       14.08     28.32 o 
   0   6   2       60.11       57.92     20.02 o 
   1   6   2       25.94       42.09     13.76 o 
   2   6   2       44.45       57.34     14.98 o 
   3   6   2        9.01        3.51     15.22 o 
   4   6   2        2.16        1.31     15.28 o 
   5   6   2       12.80        8.33     16.68 o 
   6   6   2       39.49       35.49     21.28 o 
   7   6   2      120.90       83.43     25.84 o 
  -4   7   2        2.44       18.18     31.01 o 
  -3   7   2       23.28       31.39     27.81 o 
  -2   7   2       83.36       90.30     31.94 o 
  -1   7   2       30.44       61.12     23.08 o 
   0   7   2       35.93       38.08     21.83 o 
   1   7   2       16.05       22.13     19.91 o 
   2   7   2       59.50       45.30     31.01 o 
  -3  -7   3      128.86      132.76     17.44 o 
  -2  -7   3       11.29        5.86     11.41 o 
  -1  -7   3       27.25       30.92     12.12 o 
   0  -7   3       29.10       21.56     15.02 o 
   1  -7   3       33.89       40.82     15.65 o 
   2  -7   3      102.46       97.68     16.35 o 
  -8  -6   3       43.14       51.32     21.86 o 
  -7  -6   3        1.18        5.65     21.76 o 
  -6  -6   3       98.87       75.73     23.58 o 
  -5  -6   3        7.56       16.63     21.71 o 
  -4  -6   3      133.38      142.70     21.03 o 
  -3  -6   3       24.52       42.09     18.40 o 
  -2  -6   3       33.21       29.89     14.99 o 
  -1  -6   3       33.06       34.95      8.78 o 
   0  -6   3       61.70       67.17      9.05 o 
   1  -6   3      752.52      753.69     17.45 o 
   2  -6   3       27.21       19.43     10.61 o 
   3  -6   3       21.56       19.02     17.41 o 
   4  -6   3       13.00       12.13     19.39 o 
   5  -6   3       53.50       53.39     22.53 o 
   6  -6   3      109.31      131.22     22.93 o 
 -10  -5   3       35.93       16.88     18.92 o 
  -9  -5   3      109.25      104.91     23.27 o 
  -8  -5   3      236.85      277.21     28.65 o 
  -7  -5   3      189.80      184.96     25.73 o 
  -6  -5   3       19.57       16.31     18.45 o 
  -5  -5   3      112.24       94.72     21.26 o 
  -4  -5   3      169.14      140.91     22.91 o 
  -3  -5   3      490.61      480.24     12.02 o 
  -2  -5   3      317.88      299.48     13.73 o 
  -1  -5   3      267.01      261.74     12.63 o 
   0  -5   3       79.50       75.36      8.98 o 
   1  -5   3       32.59       36.47      8.44 o 
   2  -5   3       11.68       13.07      8.73 o 
   3  -5   3       51.65       36.77     11.64 o 
   4  -5   3       43.97       53.65     11.65 o 
   5  -5   3       18.85       22.03     20.98 o 
   6  -5   3       36.25       37.47     20.61 o 
   7  -5   3       93.24      100.47     21.76 o 
   8  -5   3      110.89      157.17     26.76 o 
 -12  -4   3       25.19       44.90     19.89 o 
 -11  -4   3       84.53       75.41     24.60 o 
 -10  -4   3      140.20      146.61     23.07 o 
  -9  -4   3       81.46       99.56     24.02 o 
  -8  -4   3       90.83      121.33     19.93 o 
  -7  -4   3      321.73      307.68     25.95 o 
  -6  -4   3       51.67       47.85     22.32 o 
  -5  -4   3      268.71      271.90     25.92 o 
  -4  -4   3       52.53       50.30      7.73 o 
  -3  -4   3      165.47      157.66      5.35 o 
  -2  -4   3     1115.37     1081.00     11.65 o 
  -1  -4   3      153.82      146.50      9.68 o 
   0  -4   3       76.11       89.83      8.32 o 
   1  -4   3      879.65      826.06     26.20 o 
   2  -4   3       61.70       57.26      9.11 o 
   3  -4   3      101.02      121.90     24.92 o 
   4  -4   3      193.60      209.61     23.71 o 
   5  -4   3       19.55       -0.18     16.84 o 
   6  -4   3      120.45      154.01     23.36 o 
   7  -4   3      124.04      124.11     24.56 o 
   8  -4   3       16.22       22.43     23.12 o 
   9  -4   3      196.44      206.02     28.04 o 
  10  -4   3      141.02      153.03     28.21 o 
 -13  -3   3      131.73      153.99     27.04 o 
 -12  -3   3       79.74       96.77     22.07 o 
 -11  -3   3       24.70       20.35     19.66 o 
 -10  -3   3       59.90       66.63     22.08 o 
  -9  -3   3       11.11        5.05     20.35 o 
  -8  -3   3      845.55      868.93     16.55 o 
  -7  -3   3      136.22      133.93     19.59 o 
  -6  -3   3       29.02       40.32     20.90 o 
  -5  -3   3       46.54       36.53     20.82 o 
  -4  -3   3       17.69       20.13      7.19 o 
  -3  -3   3      288.42      306.62     12.55 o 
  -2  -3   3       20.85       13.87      4.39 o 
  -1  -3   3      521.22      532.32      8.98 o 
   0  -3   3      254.69      276.07      7.53 o 
   1  -3   3      196.76      194.78      5.59 o 
   2  -3   3        2.96        9.41      4.97 o 
   3  -3   3     1004.48     1035.21     10.43 o 
   4  -3   3      214.73      209.40      8.68 o 
   5  -3   3       70.03       68.50      8.01 o 
   6  -3   3      521.64      516.54     29.32 o 
   7  -3   3       33.06       36.50     22.35 o 
   8  -3   3      225.35      238.05     26.02 o 
   9  -3   3      104.07      100.42     24.35 o 
  10  -3   3       86.37      128.49     26.04 o 
  11  -3   3       32.38       32.14     16.68 o 
 -13  -2   3       28.90       26.77     18.94 o 
 -12  -2   3       47.43       46.47     19.32 o 
 -11  -2   3      186.45      178.51     13.72 o 
 -10  -2   3      443.15      418.34     15.67 o 
  -9  -2   3      256.95      230.59     26.09 o 
  -8  -2   3       73.23       60.77      6.30 o 
  -7  -2   3       81.55       72.42      9.37 o 
  -6  -2   3      127.21      137.84     10.62 o 
  -5  -2   3     2517.68     2567.93     22.96 o 
  -4  -2   3      207.70      192.74     17.58 o 
  -3  -2   3      192.98      191.17      4.13 o 
  -2  -2   3      427.65      446.22      8.06 o 
  -1  -2   3      314.02      329.09      6.65 o 
   0  -2   3       19.04       17.70      4.55 o 
   1  -2   3     4128.56     4205.25     34.24 o 
   2  -2   3      689.51      745.92     12.26 o 
   3  -2   3       21.46       23.83      5.29 o 
   4  -2   3      182.55      194.50      9.94 o 
   5  -2   3       61.11       71.81     19.91 o 
   6  -2   3      597.07      604.47     27.25 o 
   7  -2   3      120.79      136.13     23.99 o 
   8  -2   3       29.87       33.66     11.33 o 
   9  -2   3       53.99       64.64     11.72 o 
  10  -2   3       60.22       75.48     15.01 o 
  11  -2   3       88.48       90.45     21.27 o 
  12  -2   3       96.46       86.04     22.81 o 
 -14  -1   3       16.78       18.77     18.94 o 
 -13  -1   3       79.11       92.10     14.53 o 
 -12  -1   3       68.13       72.61     13.56 o 
 -11  -1   3       51.99       39.74     12.23 o 
 -10  -1   3      538.58      508.78     17.37 o 
  -9  -1   3       84.13       96.06     13.69 o 
  -8  -1   3      413.75      370.16     18.17 o 
  -7  -1   3      139.29      144.03      7.51 o 
  -6  -1   3      402.57      427.84      8.74 o 
  -5  -1   3       49.18       56.31      7.48 o 
  -4  -1   3      691.11      702.91     13.48 o 
  -3  -1   3     2217.20     2198.60     19.37 o 
  -2  -1   3     1611.18     1628.73     10.70 o 
  -1  -1   3     6578.07     6456.38     38.80 o 
   0  -1   3     5379.53     5422.43     58.84 o 
   1  -1   3      860.02      896.38     15.11 o 
   2  -1   3      178.73      167.34      8.51 o 
   3  -1   3      641.05      647.87     11.33 o 
   4  -1   3      192.69      193.78      9.20 o 
   5  -1   3      290.06      275.36     13.82 o 
   6  -1   3      339.77      303.02     21.12 o 
   7  -1   3      144.83      144.94     14.73 o 
   8  -1   3      336.05      293.95     24.92 o 
   9  -1   3       10.68       11.99     11.89 o 
  10  -1   3       34.36       33.75     12.90 o 
  11  -1   3       53.33       50.78     13.06 o 
  12  -1   3       96.02       62.33     21.27 o 
 -14   0   3       35.66       30.63     23.28 o 
 -13   0   3       69.39       74.00     13.71 o 
 -12   0   3        5.61       -4.63     12.30 o 
 -11   0   3        5.41       -0.75     11.61 o 
 -10   0   3      128.75      150.05     29.13 o 
  -9   0   3      777.38      774.91     18.97 o 
  -8   0   3        2.79       -4.55     10.33 o 
  -7   0   3      126.70      127.54     12.51 o 
  -6   0   3     1145.30     1167.89     13.48 o 
  -5   0   3      305.71      320.71      8.96 o 
  -4   0   3        5.00        9.30      5.47 o 
  -3   0   3      493.03      486.22     11.55 o 
  -2   0   3      860.80      815.63      7.72 o 
  -1   0   3      354.65      336.42      6.59 o 
   0   0   3     4847.81     4883.27     20.65 o 
   1   0   3      311.10      318.02      8.93 o 
   2   0   3        0.05        1.43      7.82 o 
   3   0   3      502.81      515.11     12.81 o 
   4   0   3      266.58      290.52     17.16 o 
   5   0   3       91.54      114.04     14.26 o 
   6   0   3      224.76      201.39     17.26 o 
   7   0   3      207.73      194.67     18.51 o 
   8   0   3       21.23        5.12     17.36 o 
   9   0   3      296.15      300.80     22.65 o 
  10   0   3        0.36       -1.90     12.59 o 
  11   0   3        5.71        0.64     12.14 o 
  12   0   3       27.17       27.64     13.60 o 
 -14   1   3       15.78       -2.46     24.68 o 
 -13   1   3       77.36       63.55     27.40 o 
 -12   1   3       69.72       57.91     23.35 o 
 -11   1   3       54.74       42.05     11.16 o 
 -10   1   3      539.99      535.84     49.45 o 
  -9   1   3       80.80       81.59     17.35 o 
  -8   1   3      411.03      390.13     27.96 o 
  -7   1   3      151.10      146.82      9.13 o 
  -6   1   3      390.94      422.47     11.94 o 
  -5   1   3       49.45       60.48      4.98 o 
  -4   1   3      689.97      704.20      9.79 o 
  -3   1   3     2201.40     2160.68     33.02 o 
  -2   1   3     1648.61     1643.10     12.66 o 
  -1   1   3     6579.96     6491.46     32.46 o 
   0   1   3     5379.89     5331.88     31.39 o 
   1   1   3      848.09      853.07      9.24 o 
   2   1   3      170.20      173.41      9.77 o 
   3   1   3      644.16      608.70     17.30 o 
   4   1   3      195.11      196.12     13.78 o 
   5   1   3      288.56      292.75     15.56 o 
   6   1   3      332.18      309.47     17.68 o 
   7   1   3      150.56      161.22     16.32 o 
   8   1   3      340.25      335.84     20.62 o 
   9   1   3       10.46       11.07     14.08 o 
  10   1   3       33.35       30.87     12.34 o 
  11   1   3       53.28       44.90     13.05 o 
  12   1   3       93.22      108.16     15.48 o 
 -13   2   3       28.28       17.55     25.83 o 
 -12   2   3       48.34       12.00     28.27 o 
 -11   2   3      179.17      136.54     28.75 o 
 -10   2   3      444.76      416.63     35.04 o 
  -9   2   3      247.22      230.36     15.06 o 
  -8   2   3       75.46       76.51      7.60 o 
  -7   2   3       83.47       91.26      7.32 o 
  -6   2   3      129.53      132.53      7.53 o 
  -5   2   3     2514.82     2656.26     47.72 o 
  -4   2   3      214.11      220.75     13.51 o 
  -3   2   3      194.84      211.43      8.62 o 
  -2   2   3      424.63      432.65      9.09 o 
  -1   2   3      327.31      339.61      7.64 o 
   0   2   3       14.93       11.34      5.47 o 
   1   2   3     4108.70     4201.62     49.30 o 
   2   2   3      679.96      717.41     10.95 o 
   3   2   3       21.01       22.19      5.17 o 
   4   2   3      182.56      207.02     12.40 o 
   5   2   3       57.76       54.42     10.73 o 
   6   2   3      592.58      571.64     19.27 o 
   7   2   3      123.94      126.46     14.30 o 
   8   2   3       30.25       38.10     12.93 o 
   9   2   3       52.36       57.26     13.42 o 
  10   2   3       64.64       73.23     12.76 o 
  11   2   3       88.91       89.03     26.00 o 
  12   2   3       96.87      104.26     28.58 o 
 -13   3   3      131.63      114.01     33.13 o 
 -12   3   3       80.71       73.90     29.12 o 
 -11   3   3       26.70      -12.35     25.87 o 
 -10   3   3       60.10       34.65     26.13 o 
  -9   3   3       11.65      -11.77     24.94 o 
  -8   3   3      833.75      867.89     15.78 o 
  -7   3   3      129.82      119.33     26.53 o 
  -6   3   3       31.84       25.87     10.39 o 
  -5   3   3       47.23       41.19      9.80 o 
  -4   3   3       17.60       12.91      6.55 o 
  -3   3   3      276.01      283.24     12.75 o 
  -2   3   3       20.74       15.74      6.20 o 
  -1   3   3      515.13      520.68     16.07 o 
   0   3   3      255.71      256.86     10.94 o 
   1   3   3      200.66      187.85      9.21 o 
   2   3   3        3.89       11.93      7.37 o 
   3   3   3      998.71     1032.69     14.54 o 
   4   3   3      216.11      229.58      9.62 o 
   5   3   3       69.18       70.46      9.37 o 
   6   3   3      516.91      493.67     14.33 o 
   7   3   3       29.63       30.61      9.51 o 
   8   3   3      215.68      212.68     11.90 o 
   9   3   3       99.37       98.80     14.60 o 
  10   3   3       86.63       96.73     15.77 o 
  11   3   3       31.51       34.47     23.74 o 
 -12   4   3       24.86       43.16     27.00 o 
 -11   4   3       86.70       74.43     27.24 o 
 -10   4   3      143.92      122.67     30.51 o 
  -9   4   3       78.01       41.13     24.43 o 
  -8   4   3       90.08       75.38     26.20 o 
  -7   4   3      318.36      305.89     27.45 o 
  -6   4   3       51.53       16.55     26.19 o 
  -5   4   3      265.18      257.11     29.33 o 
  -4   4   3       57.06       58.47      9.13 o 
  -3   4   3      165.21      162.64     12.40 o 
  -2   4   3     1111.57     1033.45     45.81 o 
  -1   4   3      148.82      151.17     14.25 o 
   0   4   3       82.72       79.54     14.79 o 
   1   4   3      877.51      822.02     75.05 o 
   2   4   3       63.70       76.15     15.04 o 
   3   4   3      101.41       85.55     15.00 o 
   4   4   3      197.31      200.02     16.11 o 
   5   4   3       22.59       20.10      9.05 o 
   6   4   3      117.13      130.76     10.28 o 
   7   4   3      121.58      108.96     15.10 o 
   8   4   3       16.05        6.11     14.23 o 
   9   4   3      196.51      205.94     17.32 o 
  10   4   3      136.32      112.23     25.38 o 
 -10   5   3       36.27       25.89     29.80 o 
  -9   5   3      107.03       99.82     26.32 o 
  -8   5   3      236.82      230.92     28.35 o 
  -7   5   3      187.31      137.33     28.15 o 
  -6   5   3       21.16        8.00     22.99 o 
  -5   5   3      111.50       91.98     17.57 o 
  -4   5   3      165.19      151.99     23.24 o 
  -3   5   3      495.02      458.23     55.93 o 
  -2   5   3      326.82      335.31     33.83 o 
  -1   5   3      268.33      243.26     16.04 o 
   0   5   3       79.05       74.21     15.26 o 
   1   5   3       33.52       29.15     26.38 o 
   2   5   3       10.61        7.87     23.42 o 
   3   5   3       56.23       40.30     24.94 o 
   4   5   3       44.56       56.92     11.92 o 
   5   5   3       18.51        9.46     11.95 o 
   6   5   3       35.94       44.04     14.55 o 
   7   5   3       91.61       86.99     15.86 o 
   8   5   3      112.69      112.07     16.81 o 
  -8   6   3       43.02       35.87     27.45 o 
  -7   6   3        1.18        6.59     23.71 o 
  -6   6   3       99.47       97.27     18.86 o 
  -5   6   3        9.00        0.45     17.50 o 
  -4   6   3      135.37      142.07     18.16 o 
  -3   6   3       23.69       36.20     15.91 o 
  -2   6   3       32.52       32.62     27.31 o 
  -1   6   3       31.36       59.11     31.15 o 
   0   6   3       65.05       71.87     21.28 o 
   1   6   3      749.94      729.27     28.42 o 
   2   6   3       27.75       24.87     14.42 o 
   3   6   3       21.94       23.28     15.83 o 
   4   6   3       12.33       12.74     15.49 o 
   5   6   3       52.40       48.25     17.87 o 
   6   6   3      108.38       98.17     26.30 o 
  -3   7   3      127.56      155.35     35.82 o 
  -2   7   3       12.19       21.85     32.68 o 
  -1   7   3       27.32       50.58     22.57 o 
   0   7   3       29.08       38.96     21.43 o 
   1   7   3       34.67       34.07     21.44 o 
   2   7   3      102.25      121.06     31.40 o 
  -3  -7   4        8.31        1.87     14.56 o 
  -2  -7   4       32.56       40.96     12.98 o 
  -1  -7   4        5.48       10.46     11.80 o 
   0  -7   4        5.98        4.39     11.50 o 
   1  -7   4        7.58        4.22     25.46 o 
  -8  -6   4       27.50       25.46     25.14 o 
  -7  -6   4       46.60       60.27     24.60 o 
  -6  -6   4       33.97       55.59     22.98 o 
  -5  -6   4       24.34       27.79     21.74 o 
  -4  -6   4       13.30       19.87     21.39 o 
  -3  -6   4       49.15       39.79     20.46 o 
  -2  -6   4       20.12       19.08     13.62 o 
  -1  -6   4       43.91       24.15     11.18 o 
   0  -6   4       60.10       54.68      9.13 o 
   1  -6   4       35.00       36.04      9.11 o 
   2  -6   4        0.38        6.45     10.28 o 
   3  -6   4       66.91       65.14     19.45 o 
   4  -6   4       29.26       31.91     18.97 o 
   5  -6   4        4.19       -0.76     18.87 o 
   6  -6   4       74.64       80.07     22.16 o 
 -10  -5   4        3.59       -0.91     24.44 o 
  -9  -5   4       83.20      113.65     22.56 o 
  -8  -5   4       30.07       25.26     23.16 o 
  -7  -5   4       75.39       72.77     22.58 o 
  -6  -5   4      178.82      159.30     22.98 o 
  -5  -5   4      164.49      162.19     24.15 o 
  -4  -5   4       45.66       43.17     21.64 o 
  -3  -5   4      398.34      398.56     20.80 o 
  -2  -5   4      229.77      225.50     12.09 o 
  -1  -5   4      108.05      111.10      8.04 o 
   0  -5   4      251.09      243.15      8.67 o 
   1  -5   4       24.43       24.88      8.30 o 
   2  -5   4       95.01       87.87     12.91 o 
   3  -5   4       19.33       13.33     12.37 o 
   4  -5   4       35.86       41.56     12.74 o 
   5  -5   4       25.84       34.96     12.79 o 
   6  -5   4       60.54       73.10     22.30 o 
   7  -5   4        5.19       11.47     21.64 o 
   8  -5   4        9.50       10.67     21.85 o 
 -12  -4   4        6.81       23.60     24.68 o 
 -11  -4   4      201.99      211.69     25.87 o 
 -10  -4   4       36.78       33.01     20.86 o 
  -9  -4   4       18.68       22.80     23.00 o 
  -8  -4   4      478.07      491.98     30.57 o 
  -7  -4   4       83.97       84.45     23.44 o 
  -6  -4   4       80.44       81.84     24.50 o 
  -5  -4   4       72.65       36.83     21.79 o 
  -4  -4   4      103.27      113.44      9.86 o 
  -3  -4   4      219.87      225.40      6.48 o 
  -2  -4   4      269.12      285.92      8.14 o 
  -1  -4   4      400.49      376.70     14.00 o 
   0  -4   4       76.52       79.69      7.15 o 
   1  -4   4       38.03       36.45      6.40 o 
   2  -4   4       36.81       44.34     11.73 o 
   3  -4   4      152.62      163.32     21.25 o 
   4  -4   4      478.93      434.17     25.53 o 
   5  -4   4       21.15       10.50     19.26 o 
   6  -4   4        6.24        3.87     21.22 o 
   7  -4   4      164.24      140.40     22.49 o 
   8  -4   4      130.49      175.36     25.94 o 
   9  -4   4       80.55       98.26     17.38 o 
 -13  -3   4      116.45      137.86     25.70 o 
 -12  -3   4       32.39       40.71     19.33 o 
 -11  -3   4      129.50       97.51     19.95 o 
 -10  -3   4        7.68       12.22     17.32 o 
  -9  -3   4      427.60      411.81     27.20 o 
  -8  -3   4       91.67       93.40     12.08 o 
  -7  -3   4      130.56      113.49     23.06 o 
  -6  -3   4       19.31       18.92     20.91 o 
  -5  -3   4      641.64      592.48     28.86 o 
  -4  -3   4      323.32      345.15     11.32 o 
  -3  -3   4       94.45       92.03      5.03 o 
  -2  -3   4      684.36      687.76     11.25 o 
  -1  -3   4      345.37      356.37      8.17 o 
   0  -3   4      319.15      333.15      7.76 o 
   1  -3   4       67.66       77.71      5.91 o 
   2  -3   4      341.59      362.78     20.76 o 
   3  -3   4      194.31      207.38      9.94 o 
   4  -3   4       51.62       57.64      9.87 o 
   5  -3   4      467.97      485.21     14.83 o 
   6  -3   4      441.56      452.27     25.84 o 
   7  -3   4       63.77       70.13     22.87 o 
   8  -3   4       70.05       88.64     14.49 o 
   9  -3   4      101.72      118.83     17.40 o 
  10  -3   4       50.94       63.29     27.46 o 
 -13  -2   4       38.47       29.56     18.62 o 
 -12  -2   4       12.37       19.36     17.81 o 
 -11  -2   4      145.08      136.54     17.54 o 
 -10  -2   4       94.94       85.51     14.52 o 
  -9  -2   4      645.98      646.98     19.03 o 
  -8  -2   4      188.29      192.33     13.87 o 
  -7  -2   4      297.61      291.86     14.08 o 
  -6  -2   4       54.75       64.22     11.41 o 
  -5  -2   4      600.10      601.08     14.72 o 
  -4  -2   4       36.98       47.86     16.70 o 
  -3  -2   4     1107.07     1094.35     32.30 o 
  -2  -2   4       92.64      101.74      5.87 o 
  -1  -2   4       89.49       90.14      6.62 o 
   0  -2   4     1470.56     1514.27     24.66 o 
   1  -2   4     1792.57     1890.19     27.87 o 
   2  -2   4      376.80      395.03     16.04 o 
   3  -2   4      580.68      604.28     20.70 o 
   4  -2   4      296.05      288.89     14.54 o 
   5  -2   4       17.63       22.60     12.99 o 
   6  -2   4       78.50       81.82     15.03 o 
   7  -2   4       46.12       53.63     14.51 o 
   8  -2   4      298.47      277.19     16.79 o 
   9  -2   4       71.99       60.84     11.89 o 
  10  -2   4        3.52       -2.24     22.10 o 
  11  -2   4       44.91       44.87     20.14 o 
 -14  -1   4       64.64       99.56     20.92 o 
 -13  -1   4       48.23       46.45     13.55 o 
 -12  -1   4        1.23        5.10     12.01 o 
 -11  -1   4      240.86      252.47     15.15 o 
 -10  -1   4       77.45       86.65     14.36 o 
  -9  -1   4      466.22      470.71     16.70 o 
  -8  -1   4      232.94      223.37     12.21 o 
  -7  -1   4      113.78      113.90      7.47 o 
  -6  -1   4      136.65      149.25     11.72 o 
  -5  -1   4      739.25      728.39     15.11 o 
  -4  -1   4      179.85      200.67      8.42 o 
  -3  -1   4      290.18      292.86      5.15 o 
  -2  -1   4     1830.81     1895.69     33.92 o 
  -1  -1   4     2464.25     2514.94     31.51 o 
   0  -1   4     4580.83     4650.23     71.89 o 
   1  -1   4     1286.56     1316.43     21.76 o 
   2  -1   4        5.75        5.84      5.02 o 
   3  -1   4      138.11      144.42      8.56 o 
   4  -1   4      144.03      140.70     18.81 o 
   5  -1   4      100.03       97.51     17.86 o 
   6  -1   4      400.22      426.42     25.41 o 
   7  -1   4       32.49       31.46     19.04 o 
   8  -1   4      189.80      177.77     23.15 o 
   9  -1   4      100.38       92.78     21.17 o 
  10  -1   4      219.33      228.95     16.47 o 
  11  -1   4       47.72       51.12     13.80 o 
  12  -1   4       44.99       27.41     23.03 o 
 -14   0   4        4.13       17.46     22.72 o 
 -13   0   4       52.23       55.77     22.40 o 
 -12   0   4       11.20       10.48     11.93 o 
 -11   0   4      544.79      506.87     21.38 o 
 -10   0   4        0.02        2.49     11.58 o 
  -9   0   4       71.87       60.91     12.08 o 
  -8   0   4      153.71      151.53     11.83 o 
  -7   0   4     1276.24     1259.36     18.97 o 
  -6   0   4      534.07      536.33     10.59 o 
  -5   0   4      384.11      388.59      6.20 o 
  -4   0   4      204.93      214.53      5.39 o 
  -3   0   4       11.23       14.91      3.61 o 
  -2   0   4     2601.75     2514.81     13.18 o 
  -1   0   4     7496.69     7402.84     49.76 o 
   0   0   4     1287.05     1386.40     34.90 o 
   1   0   4       27.44       33.49      8.43 o 
   2   0   4       97.35       94.25      8.75 o 
   3   0   4      213.01      187.41     16.16 o 
   4   0   4      531.25      535.04     21.33 o 
   5   0   4       14.73       22.49     15.29 o 
   6   0   4       13.68       17.74     16.57 o 
   7   0   4       47.61       46.83     17.54 o 
   8   0   4      513.55      501.48     26.59 o 
   9   0   4      378.71      396.46     24.11 o 
  10   0   4       16.32       22.26     17.63 o 
  11   0   4       11.21        7.17     12.42 o 
  12   0   4        0.20       -2.92     13.21 o 
 -14   1   4       64.28       89.28     28.68 o 
 -13   1   4       46.87       31.72     25.95 o 
 -12   1   4        1.14      -10.96     24.88 o 
 -11   1   4      240.56      235.89     13.24 o 
 -10   1   4       79.72       82.02     11.25 o 
  -9   1   4      470.23      464.50     15.43 o 
  -8   1   4      243.84      241.85     16.36 o 
  -7   1   4      111.15      106.29      8.37 o 
  -6   1   4      140.00      148.24      6.26 o 
  -5   1   4      749.87      750.28     18.10 o 
  -4   1   4      166.17      173.27      5.20 o 
  -3   1   4      298.35      301.31      8.47 o 
  -2   1   4     1815.54     1859.52     22.37 o 
  -1   1   4     2462.89     2497.29     28.39 o 
   0   1   4     4619.69     4657.83     44.88 o 
   1   1   4     1272.45     1299.84     20.16 o 
   2   1   4        5.01        6.66     11.74 o 
   3   1   4      142.03      149.10     14.34 o 
   4   1   4      142.02      129.87     14.15 o 
   5   1   4      101.08       91.53     14.16 o 
   6   1   4      396.85      401.97     20.69 o 
   7   1   4       28.78       36.60     16.12 o 
   8   1   4      192.58      187.02     18.86 o 
   9   1   4      100.87      100.18     16.92 o 
  10   1   4      221.37      214.27     20.46 o 
  11   1   4       47.69       30.88     13.72 o 
  12   1   4       42.90       14.66     13.90 o 
 -13   2   4       38.42       38.36     29.29 o 
 -12   2   4       12.66       -0.87     27.69 o 
 -11   2   4      142.19      125.54     29.46 o 
 -10   2   4       90.44       70.62     24.05 o 
  -9   2   4      643.78      680.71     43.01 o 
  -8   2   4      195.15      195.62      4.95 o 
  -7   2   4      291.46      295.56      9.37 o 
  -6   2   4       54.10       60.36      7.55 o 
  -5   2   4      599.53      564.77     22.08 o 
  -4   2   4       36.99       45.55      3.95 o 
  -3   2   4     1118.56     1107.60      8.99 o 
  -2   2   4       93.73       95.49      5.83 o 
  -1   2   4       80.84       86.10      5.76 o 
   0   2   4     1495.13     1527.70     38.96 o 
   1   2   4     1789.58     1824.51     34.54 o 
   2   2   4      372.51      385.20     11.99 o 
   3   2   4      576.39      585.40      9.39 o 
   4   2   4      284.06      292.78      9.38 o 
   5   2   4       19.66       25.23     12.23 o 
   6   2   4       78.00       59.80     13.74 o 
   7   2   4       46.01       42.19     14.51 o 
   8   2   4      304.24      321.29     19.19 o 
   9   2   4       77.19       74.27     15.26 o 
  10   2   4        2.92       -0.26     13.87 o 
  11   2   4       44.62       44.79     24.34 o 
 -13   3   4      117.55       94.11     29.23 o 
 -12   3   4       32.50       18.26     26.72 o 
 -11   3   4      127.94       83.97     26.37 o 
 -10   3   4        9.08      -27.20     27.81 o 
  -9   3   4      434.24      407.10     33.20 o 
  -8   3   4       96.94       57.72     29.63 o 
  -7   3   4      129.47       94.99     26.66 o 
  -6   3   4       18.63        5.54     10.78 o 
  -5   3   4      634.61      637.45     29.25 o 
  -4   3   4      339.01      338.89     14.72 o 
  -3   3   4       93.35       88.59      5.46 o 
  -2   3   4      678.75      688.20     13.65 o 
  -1   3   4      341.54      354.49      8.94 o 
   0   3   4      321.86      317.36     12.59 o 
   1   3   4       70.19       79.76      7.29 o 
   2   3   4      349.36      342.92     10.73 o 
   3   3   4      197.61      209.89     10.00 o 
   4   3   4       51.17       56.27      9.77 o 
   5   3   4      474.24      458.12     14.86 o 
   6   3   4      446.41      432.20     14.77 o 
   7   3   4       67.98       63.01     10.65 o 
   8   3   4       72.19       78.96     10.67 o 
   9   3   4      101.99       99.81     19.33 o 
  10   3   4       48.81       39.71     14.45 o 
 -12   4   4        8.20       -6.12     31.59 o 
 -11   4   4      199.47      191.39     31.58 o 
 -10   4   4       36.95       40.45     29.09 o 
  -9   4   4       18.29        7.54     26.14 o 
  -8   4   4      486.97      469.75     34.08 o 
  -7   4   4       88.25       66.22     23.79 o 
  -6   4   4       77.54       57.24     25.54 o 
  -5   4   4       75.71       58.96     18.17 o 
  -4   4   4      103.85      109.24     16.64 o 
  -3   4   4      226.01      223.90      8.34 o 
  -2   4   4      260.72      272.85     10.57 o 
  -1   4   4      388.47      361.42     42.16 o 
   0   4   4       80.28       87.13     16.43 o 
   1   4   4       38.06       34.69     10.23 o 
   2   4   4       36.75       49.18     14.76 o 
   3   4   4      148.80      146.35     16.14 o 
   4   4   4      490.37      460.76     16.28 o 
   5   4   4       20.07       21.03      9.36 o 
   6   4   4        6.29       12.50      9.14 o 
   7   4   4      166.00      143.77     20.24 o 
   8   4   4      131.30      165.27     21.87 o 
   9   4   4       80.01       89.10     16.81 o 
 -10   5   4        4.24       -9.73     25.54 o 
  -9   5   4       81.05       74.44     25.64 o 
  -8   5   4       29.59        9.81     27.14 o 
  -7   5   4       76.71       73.81     24.85 o 
  -6   5   4      180.25      173.95     26.00 o 
  -5   5   4      159.09      159.83     18.65 o 
  -4   5   4       49.19       54.32     16.17 o 
  -3   5   4      388.74      403.01     19.28 o 
  -2   5   4      231.42      234.08     17.27 o 
  -1   5   4      109.92      117.82     15.00 o 
   0   5   4      251.77      258.14     15.99 o 
   1   5   4       24.35       21.80     25.63 o 
   2   5   4       90.11      125.28     24.09 o 
   3   5   4       19.65       19.61     14.53 o 
   4   5   4       35.26       45.14     15.50 o 
   5   5   4       27.27       19.56     14.43 o 
   6   5   4       57.51       57.94     15.16 o 
   7   5   4        5.70       10.18     14.35 o 
   8   5   4        9.28       10.88     14.32 o 
  -8   6   4       28.69       51.00     27.64 o 
  -7   6   4       46.27       42.89     24.66 o 
  -6   6   4       31.93       37.84     24.05 o 
  -5   6   4       25.93       24.42     17.82 o 
  -4   6   4       12.92        9.18     15.91 o 
  -3   6   4       50.10       73.72     16.20 o 
  -2   6   4       21.74       20.00     25.84 o 
  -1   6   4       44.05       56.68     30.71 o 
   0   6   4       61.47       86.92     21.17 o 
   1   6   4       35.22       24.51     12.99 o 
   2   6   4        0.56       -1.94     14.98 o 
   3   6   4       63.94       75.65     17.11 o 
   4   6   4       29.16       40.51     16.48 o 
   5   6   4        3.69       10.75     17.31 o 
   6   6   4       74.77       53.00     16.95 o 
  -3   7   4        8.23       -7.88     27.89 o 
  -2   7   4       32.89       58.71     30.35 o 
  -1   7   4        5.20       23.65     21.76 o 
   0   7   4        5.46       27.51     22.64 o 
   1   7   4        6.68       22.71     20.43 o 
  -8  -6   5       88.03       89.67     23.16 o 
  -7  -6   5       58.99       63.68     20.13 o 
  -6  -6   5       31.06       21.68     18.33 o 
  -5  -6   5      136.76      123.32     22.81 o 
  -4  -6   5       75.37       83.09     21.80 o 
  -3  -6   5      123.24      101.67     22.36 o 
  -2  -6   5       20.39       25.52     11.83 o 
  -1  -6   5        6.37        4.16     10.16 o 
   0  -6   5      116.21      114.71      9.85 o 
   1  -6   5       83.30       91.31      9.33 o 
   2  -6   5      160.20      172.00     15.16 o 
   3  -6   5       36.57       31.99     10.90 o 
   4  -6   5       13.93       15.69     13.84 o 
   5  -6   5        9.60       20.63     14.86 o 
 -10  -5   5        6.55       18.53     21.01 o 
  -9  -5   5       10.41       -4.80     23.89 o 
  -8  -5   5       11.33       13.21     19.65 o 
  -7  -5   5      319.97      291.31     28.07 o 
  -6  -5   5       51.36       49.22     23.05 o 
  -5  -5   5       81.55       90.24     20.86 o 
  -4  -5   5       73.05       78.25     22.77 o 
  -3  -5   5      131.49      175.66     24.06 o 
  -2  -5   5      194.88      197.00     10.74 o 
  -1  -5   5      129.13      129.52      7.53 o 
   0  -5   5      660.82      631.98     11.38 o 
   1  -5   5      271.53      272.20      9.45 o 
   2  -5   5      195.18      186.03     10.59 o 
   3  -5   5      105.98       98.06     11.07 o 
   4  -5   5       53.93       74.28     11.19 o 
   5  -5   5       75.18       90.49     11.37 o 
   6  -5   5       75.17       87.77     16.19 o 
   7  -5   5       32.75       34.73     15.12 o 
 -12  -4   5       28.42       24.62     22.37 o 
 -11  -4   5       20.14       39.04     20.68 o 
 -10  -4   5      137.72      147.71     25.30 o 
  -9  -4   5       91.82       91.89     24.40 o 
  -8  -4   5      186.75      220.39     26.01 o 
  -7  -4   5       11.95       18.91     20.02 o 
  -6  -4   5       10.10       17.16     20.52 o 
  -5  -4   5       28.27       38.77     24.11 o 
  -4  -4   5      228.61      242.14     24.26 o 
  -3  -4   5      174.82      166.51      9.14 o 
  -2  -4   5       29.47       25.91      8.47 o 
  -1  -4   5      169.44      163.54      8.59 o 
   0  -4   5      348.70      348.63      9.45 o 
   1  -4   5      243.32      237.50      7.18 o 
   2  -4   5      213.56      199.57     14.13 o 
   3  -4   5      175.71      147.95     14.14 o 
   4  -4   5       58.49       61.58     14.04 o 
   5  -4   5      100.46      114.45     15.20 o 
   6  -4   5        3.31        5.38     14.71 o 
   7  -4   5       53.26       55.47     16.27 o 
   8  -4   5       30.41       32.84     14.27 o 
   9  -4   5       74.64       94.81     18.00 o 
 -13  -3   5       42.54       16.05     19.31 o 
 -12  -3   5       93.91       85.35     20.12 o 
 -11  -3   5       23.85       24.61     19.01 o 
 -10  -3   5       97.28      115.71     23.19 o 
  -9  -3   5       18.45       22.06     11.76 o 
  -8  -3   5       26.88       12.69     12.74 o 
  -7  -3   5      348.94      336.06     28.33 o 
  -6  -3   5      338.86      374.69     27.85 o 
  -5  -3   5      298.58      292.84     22.46 o 
  -4  -3   5       22.38       28.54      4.11 o 
  -3  -3   5       92.81       83.71      7.67 o 
  -2  -3   5      534.77      548.31     11.62 o 
  -1  -3   5       83.24       91.88      8.74 o 
   0  -3   5      134.96      146.61      7.02 o 
   1  -3   5      686.26      708.32     21.72 o 
   2  -3   5       95.00       94.78      8.53 o 
   3  -3   5       45.45       42.79      8.99 o 
   4  -3   5      277.55      267.71     11.37 o 
   5  -3   5      779.23      723.58     21.11 o 
   6  -3   5      147.25      140.44     14.72 o 
   7  -3   5      140.69      140.42     15.36 o 
   8  -3   5       93.67       84.47     16.84 o 
   9  -3   5      152.03      158.00     26.15 o 
  10  -3   5       15.18       15.70     20.48 o 
 -13  -2   5      120.54      111.23     20.40 o 
 -12  -2   5       39.16       27.71     19.99 o 
 -11  -2   5       55.78       59.90     12.97 o 
 -10  -2   5       90.55       75.53     13.47 o 
  -9  -2   5      113.76      115.43     14.85 o 
  -8  -2   5      621.16      610.59     18.90 o 
  -7  -2   5      105.58      114.82     13.54 o 
  -6  -2   5       52.80       68.02     13.27 o 
  -5  -2   5      528.68      544.18     15.44 o 
  -4  -2   5      638.66      605.50     11.51 o 
  -3  -2   5     2062.60     2089.19     60.16 o 
  -2  -2   5      252.54      252.54      9.72 o 
  -1  -2   5      713.55      710.86     14.02 o 
   0  -2   5      474.49      507.37     12.21 o 
   1  -2   5      508.20      548.47     15.64 o 
   2  -2   5      640.66      648.65     42.82 o 
   3  -2   5      891.63      918.26     59.55 o 
   4  -2   5        2.36        3.51     16.09 o 
   5  -2   5      322.32      297.13     24.51 o 
   6  -2   5     1075.75      997.22     35.52 o 
   7  -2   5      384.60      408.68     27.05 o 
   8  -2   5      135.95      156.24     24.40 o 
   9  -2   5        9.04       12.11     21.51 o 
  10  -2   5       27.44       21.78     22.51 o 
  11  -2   5       23.54       17.47     20.23 o 
 -14  -1   5      359.12      384.13     18.98 o 
 -13  -1   5       18.58       45.27     28.64 o 
 -12  -1   5      240.79      244.57     34.08 o 
 -11  -1   5       28.80       43.17     23.58 o 
 -10  -1   5      340.00      357.76     16.57 o 
  -9  -1   5      300.07      291.63     31.50 o 
  -8  -1   5       92.41       86.42     13.15 o 
  -7  -1   5      216.76      209.50     13.82 o 
  -6  -1   5      155.46      146.05     12.15 o 
  -5  -1   5      172.91      187.99      8.97 o 
  -4  -1   5       41.28       40.95      2.81 o 
  -3  -1   5      727.66      781.74     11.31 o 
  -2  -1   5     1664.33     1750.70     49.62 o 
  -1  -1   5     1421.07     1497.88     13.92 o 
   0  -1   5      310.83      331.11     13.17 o 
   1  -1   5      471.65      464.13     18.49 o 
   2  -1   5      508.74      476.51     20.60 o 
   3  -1   5      133.70      128.45      9.75 o 
   4  -1   5      124.92      136.70      9.81 o 
   5  -1   5      646.28      620.44     20.59 o 
   6  -1   5      163.78      154.51     21.95 o 
   7  -1   5       98.54       93.96     21.73 o 
   8  -1   5       21.58       27.03     16.97 o 
   9  -1   5      116.93       92.27     21.32 o 
  10  -1   5       38.35       37.45     20.77 o 
  11  -1   5      106.47      117.05     15.24 o 
 -14   0   5       33.47       83.89     24.92 o 
 -13   0   5        8.92       12.73     21.54 o 
 -12   0   5      100.89       94.01     13.08 o 
 -11   0   5        2.67       -0.02     11.17 o 
 -10   0   5       25.02       22.70     11.63 o 
  -9   0   5     1106.66     1083.64     20.94 o 
  -8   0   5       75.40       87.01     16.07 o 
  -7   0   5       25.73       34.66      9.92 o 
  -6   0   5      249.65      283.83     11.69 o 
  -5   0   5       56.35       53.80      5.85 o 
  -4   0   5     1906.86     2019.20     26.27 o 
  -3   0   5       56.02       46.58      5.03 o 
  -2   0   5      191.51      203.04      6.36 o 
  -1   0   5      208.56      210.56      5.94 o 
   0   0   5       78.80       81.06      7.47 o 
   1   0   5     1110.35     1100.94     24.57 o 
   2   0   5       31.67       27.27     12.52 o 
   3   0   5      655.95      649.71     22.86 o 
   4   0   5       28.71       52.16     16.20 o 
   5   0   5        4.59        4.76     16.75 o 
   6   0   5       29.20       29.53     18.05 o 
   7   0   5      190.05      168.66     21.35 o 
   8   0   5       53.82       36.59     18.80 o 
   9   0   5        2.74        0.27     16.30 o 
  10   0   5       59.36       52.76     20.21 o 
  11   0   5       39.66       39.75     14.67 o 
 -14   1   5      357.11      390.02     32.84 o 
 -13   1   5       18.40       12.12     25.12 o 
 -12   1   5      239.90      220.06     29.23 o 
 -11   1   5       24.82       10.57     23.19 o 
 -10   1   5      345.96      331.56     13.54 o 
  -9   1   5      299.22      292.18     12.52 o 
  -8   1   5       91.97       93.23      9.41 o 
  -7   1   5      209.75      213.21      4.58 o 
  -6   1   5      156.73      149.16      7.96 o 
  -5   1   5      171.30      179.96      7.59 o 
  -4   1   5       40.79       39.47      6.30 o 
  -3   1   5      728.98      765.13     18.15 o 
  -2   1   5     1637.48     1711.78     17.65 o 
  -1   1   5     1460.17     1521.73     18.35 o 
   0   1   5      318.85      328.11      6.80 o 
   1   1   5      462.83      480.70     10.72 o 
   2   1   5      508.09      527.14     18.89 o 
   3   1   5      127.40      128.96     15.10 o 
   4   1   5      134.21      134.38     15.21 o 
   5   1   5      649.69      628.29     23.46 o 
   6   1   5      165.85      178.79     18.79 o 
   7   1   5       98.67       91.01     18.74 o 
   8   1   5       22.53       15.84     16.34 o 
   9   1   5      113.26      108.45     19.36 o 
  10   1   5       41.96       27.21     17.50 o 
  11   1   5      106.49      101.35     15.87 o 
 -13   2   5      122.55      129.97     27.31 o 
 -12   2   5       38.17       34.32     27.61 o 
 -11   2   5       56.84       42.15     23.64 o 
 -10   2   5       92.28       63.50     25.82 o 
  -9   2   5      113.82       97.39     25.90 o 
  -8   2   5      608.03      611.95     26.36 o 
  -7   2   5      107.49      120.60     13.49 o 
  -6   2   5       54.16       63.18      6.03 o 
  -5   2   5      521.25      547.54     10.00 o 
  -4   2   5      641.48      647.74      6.91 o 
  -3   2   5     2046.23     2120.38     15.36 o 
  -2   2   5      264.71      288.31      7.85 o 
  -1   2   5      720.09      727.02      9.90 o 
   0   2   5      481.30      513.31     10.02 o 
   1   2   5      495.85      515.22     15.00 o 
   2   2   5      653.87      630.12     11.50 o 
   3   2   5      882.02      926.06     22.61 o 
   4   2   5        2.51       -2.99      6.49 o 
   5   2   5      323.93      309.96     19.04 o 
   6   2   5     1057.67     1039.45     28.79 o 
   7   2   5      384.96      388.32     20.86 o 
   8   2   5      132.48      124.86     17.06 o 
   9   2   5        8.36       10.32     14.95 o 
  10   2   5       26.96       37.33     16.41 o 
  11   2   5       22.48       16.02     23.00 o 
 -13   3   5       43.04       61.22     30.16 o 
 -12   3   5       95.12      114.65     31.19 o 
 -11   3   5       21.80       -0.55     25.06 o 
 -10   3   5       97.61       98.60     24.64 o 
  -9   3   5       17.76        3.16     24.50 o 
  -8   3   5       27.47       17.02     25.69 o 
  -7   3   5      346.32      321.09     27.56 o 
  -6   3   5      340.87      342.13     16.02 o 
  -5   3   5      299.48      294.72     13.08 o 
  -4   3   5       20.83       20.37      3.83 o 
  -3   3   5       92.18       91.95      6.93 o 
  -2   3   5      529.87      547.42     15.83 o 
  -1   3   5       91.53      103.25     10.51 o 
   0   3   5      126.19      120.10     10.09 o 
   1   3   5      676.60      686.95     15.18 o 
   2   3   5       94.69       96.91      9.51 o 
   3   3   5       46.31       41.70      9.15 o 
   4   3   5      288.58      282.74     14.01 o 
   5   3   5      767.41      767.26     18.91 o 
   6   3   5      146.46      151.75     15.25 o 
   7   3   5      141.29      143.06     12.45 o 
   8   3   5       95.82       82.00     12.26 o 
   9   3   5      149.43      114.18     20.17 o 
  10   3   5       13.36        7.89     19.66 o 
 -12   4   5       28.60       10.81     25.06 o 
 -11   4   5       20.87        6.18     29.02 o 
 -10   4   5      135.66      121.40     31.07 o 
  -9   4   5       88.14       66.98     27.87 o 
  -8   4   5      183.92      154.53     27.34 o 
  -7   4   5       10.30        9.34     24.54 o 
  -6   4   5       10.55       14.25     22.30 o 
  -5   4   5       29.72       28.00     18.76 o 
  -4   4   5      236.66      259.93     18.69 o 
  -3   4   5      174.77      170.53     13.81 o 
  -2   4   5       32.30       30.18     18.48 o 
  -1   4   5      170.40      163.79     16.39 o 
   0   4   5      347.62      349.95     26.13 o 
   1   4   5      234.97      216.71     12.31 o 
   2   4   5      208.31      227.76     17.15 o 
   3   4   5      183.33      167.03     12.42 o 
   4   4   5       57.25       51.59      9.60 o 
   5   4   5      100.70      110.76     11.55 o 
   6   4   5        3.50        7.43     10.41 o 
   7   4   5       52.28       60.25     20.70 o 
   8   4   5       32.81       27.03     19.35 o 
   9   4   5       73.11       61.69     16.36 o 
 -10   5   5        5.56        5.23     24.83 o 
  -9   5   5        9.56       15.94     25.81 o 
  -8   5   5       11.83        1.49     23.13 o 
  -7   5   5      313.59      246.51     27.22 o 
  -6   5   5       51.52       37.01     22.61 o 
  -5   5   5       86.59       85.25     16.75 o 
  -4   5   5       71.55       90.15     16.45 o 
  -3   5   5      131.63      129.87     17.40 o 
  -2   5   5      191.70      166.47     20.14 o 
  -1   5   5      128.63      139.19     15.52 o 
   0   5   5      669.09      634.31     24.43 o 
   1   5   5      267.14      290.50     27.22 o 
   2   5   5      194.90      206.30     16.87 o 
   3   5   5      106.40       75.99     15.65 o 
   4   5   5       57.54       50.74     14.76 o 
   5   5   5       71.75       78.40     22.34 o 
   6   5   5       75.30       89.30     22.51 o 
   7   5   5       32.71       25.50     21.22 o 
  -8   6   5       89.22       53.97     27.90 o 
  -7   6   5       58.38       62.64     25.45 o 
  -6   6   5       30.36       47.06     24.30 o 
  -5   6   5      138.38      137.69     19.45 o 
  -4   6   5       73.62       94.41     18.32 o 
  -3   6   5      123.12      101.14     32.36 o 
  -2   6   5       22.06       26.19     27.60 o 
  -1   6   5        6.06       17.31     26.53 o 
   0   6   5      117.76      165.82     21.73 o 
   1   6   5       86.38      106.66     19.65 o 
   2   6   5      160.55      150.63     26.53 o 
   3   6   5       37.28       35.84     26.02 o 
   4   6   5       13.60       -3.50     25.16 o 
   5   6   5        9.46        7.84     15.83 o 
  -7  -6   6       10.99        7.96     23.71 o 
  -6  -6   6       94.66      110.04     27.05 o 
  -5  -6   6       55.73       44.50     24.27 o 
  -4  -6   6       51.33       63.73     23.39 o 
  -3  -6   6        0.91        1.90     20.58 o 
  -2  -6   6       16.89        9.91     10.73 o 
  -1  -6   6       96.50       96.81     11.63 o 
   0  -6   6        0.88       10.65     10.25 o 
   1  -6   6       58.50       54.07     11.29 o 
   2  -6   6       99.88       85.04     10.15 o 
   3  -6   6       18.32       22.69     11.61 o 
   4  -6   6       17.77       32.64     14.39 o 
 -10  -5   6       59.86       77.36     26.19 o 
  -9  -5   6      201.45      193.94     24.29 o 
  -8  -5   6       59.98       83.88     24.92 o 
  -7  -5   6       85.21       69.45     25.21 o 
  -6  -5   6      106.16       79.36     20.24 o 
  -5  -5   6      177.48      155.92     24.56 o 
  -4  -5   6      123.90      131.90     24.38 o 
  -3  -5   6       37.80       40.86     22.20 o 
  -2  -5   6      151.93      130.85     16.05 o 
  -1  -5   6       15.04       10.79      7.77 o 
   0  -5   6       83.92       77.35      7.49 o 
   1  -5   6      172.40      172.68      8.51 o 
   2  -5   6       71.20       75.02      9.55 o 
   3  -5   6      121.70      112.94     11.73 o 
   4  -5   6        3.85       22.26     11.93 o 
   5  -5   6        5.22       11.38     14.91 o 
   6  -5   6       13.32       34.69     18.07 o 
   7  -5   6       13.92       27.32     16.19 o 
 -12  -4   6       11.74        7.65     24.85 o 
 -11  -4   6       17.13        3.41     23.90 o 
 -10  -4   6      121.10      136.83     26.49 o 
  -9  -4   6      217.56      225.49     27.70 o 
  -8  -4   6       11.60        5.78     23.08 o 
  -7  -4   6        1.41        6.61     18.20 o 
  -6  -4   6       50.27       35.23     23.10 o 
  -5  -4   6       99.38       98.50     21.85 o 
  -4  -4   6      482.63      477.41     11.41 o 
  -3  -4   6      173.79      159.82     10.55 o 
  -2  -4   6      864.39      844.27     23.85 o 
  -1  -4   6       37.64       44.08     10.02 o 
   0  -4   6       58.75       72.40      8.22 o 
   1  -4   6      183.35      158.27      8.53 o 
   2  -4   6      127.87      123.86     13.13 o 
   3  -4   6       50.11       51.65     12.83 o 
   4  -4   6       44.98       37.03     13.86 o 
   5  -4   6       23.25       27.79     12.74 o 
   6  -4   6       84.61       98.97     22.69 o 
   7  -4   6       52.96       56.81     16.04 o 
   8  -4   6       44.22       59.35     22.66 o 
 -13  -3   6       23.18       24.83     23.54 o 
 -12  -3   6       17.03        7.05     21.27 o 
 -11  -3   6      116.69      158.51     21.92 o 
 -10  -3   6      127.17      136.03     24.35 o 
  -9  -3   6      288.16      282.82     15.15 o 
  -8  -3   6       51.10       40.30     19.46 o 
  -7  -3   6      216.57      199.35     24.11 o 
  -6  -3   6      431.15      463.98     29.86 o 
  -5  -3   6       70.67       72.71      3.62 o 
  -4  -3   6      152.38      143.19      8.79 o 
  -3  -3   6      307.11      307.16     12.76 o 
  -2  -3   6      243.28      257.96     13.60 o 
  -1  -3   6       26.80       29.00     10.22 o 
   0  -3   6       71.02       62.62      7.20 o 
   1  -3   6      105.16      108.62     12.95 o 
   2  -3   6       46.23       43.47     16.00 o 
   3  -3   6       38.97       37.75     18.37 o 
   4  -3   6      221.28      211.64     22.64 o 
   5  -3   6       16.94       16.19     18.13 o 
   6  -3   6       59.76       55.52     19.60 o 
   7  -3   6      168.53      158.20     22.76 o 
   8  -3   6       64.50       67.10     22.21 o 
   9  -3   6       89.20       76.00     24.30 o 
 -13  -2   6       17.77       13.96     17.97 o 
 -12  -2   6       95.61       91.98     15.66 o 
 -11  -2   6      145.68      162.51     15.58 o 
 -10  -2   6       44.32       60.02     14.03 o 
  -9  -2   6      190.65      183.40     15.99 o 
  -8  -2   6        2.29       -2.71     15.16 o 
  -7  -2   6      561.33      550.50     19.39 o 
  -6  -2   6       91.00       88.08     13.42 o 
  -5  -2   6      124.81       98.58      8.33 o 
  -4  -2   6      405.41      406.31     11.49 o 
  -3  -2   6      370.97      391.70     12.24 o 
  -2  -2   6      293.42      309.61     14.06 o 
  -1  -2   6     2576.23     2562.70     30.24 o 
   0  -2   6      400.27      398.22      8.18 o 
   1  -2   6      148.91      161.46     15.56 o 
   2  -2   6      320.16      337.46     20.35 o 
   3  -2   6       35.39       44.31     18.43 o 
   4  -2   6      324.46      332.17     23.19 o 
   5  -2   6      302.61      293.85     25.43 o 
   6  -2   6      262.45      235.40     23.19 o 
   7  -2   6       45.29       31.09     20.13 o 
   8  -2   6       67.06       62.62     21.82 o 
   9  -2   6       25.84       23.74     22.55 o 
  10  -2   6      118.01      115.79     26.26 o 
 -14  -1   6       14.55       13.18     14.49 o 
 -13  -1   6      110.27      108.07     15.21 o 
 -12  -1   6      209.52      222.20     19.62 o 
 -11  -1   6       44.54       36.83     12.96 o 
 -10  -1   6      392.56      376.04     17.73 o 
  -9  -1   6      128.29      137.36     14.69 o 
  -8  -1   6      550.12      555.52     18.75 o 
  -7  -1   6      724.03      711.71     18.74 o 
  -6  -1   6      762.77      782.03     18.48 o 
  -5  -1   6      253.59      293.87     14.92 o 
  -4  -1   6      308.21      323.09     10.56 o 
  -3  -1   6       72.75       61.81      8.05 o 
  -2  -1   6     1683.24     1708.40     16.90 o 
  -1  -1   6      632.32      640.62     19.58 o 
   0  -1   6     1102.63     1130.92     22.66 o 
   1  -1   6     2735.78     2794.31     38.63 o 
   2  -1   6       89.57       80.45     16.81 o 
   3  -1   6      442.71      437.92     23.18 o 
   4  -1   6      137.54      144.18     11.72 o 
   5  -1   6       24.18       25.64      9.49 o 
   6  -1   6      104.99       95.81     22.00 o 
   7  -1   6      160.74      152.46     20.68 o 
   8  -1   6      278.75      273.07     25.92 o 
   9  -1   6        3.99        8.14     19.51 o 
  10  -1   6       32.76       33.95     21.78 o 
  11  -1   6       68.66       67.75     24.26 o 
 -14   0   6       16.47       21.39     22.51 o 
 -13   0   6       22.12       52.72     24.49 o 
 -12   0   6        0.21        4.43     11.63 o 
 -11   0   6      120.89      114.18     13.51 o 
 -10   0   6      191.73      214.91     22.53 o 
  -9   0   6      344.07      309.62     31.50 o 
  -8   0   6      341.49      344.44     11.88 o 
  -7   0   6       51.04       38.64      8.58 o 
  -6   0   6       39.46       50.97      6.51 o 
  -5   0   6       35.41       40.85      6.12 o 
  -4   0   6     1238.85     1171.30     13.39 o 
  -3   0   6      175.70      178.12      8.02 o 
  -2   0   6      194.96      196.31     17.33 o 
  -1   0   6     1298.98     1267.08     27.15 o 
   0   0   6      342.73      346.06     17.35 o 
   1   0   6       56.61       47.53      7.72 o 
   2   0   6      349.65      309.03     18.76 o 
   3   0   6      409.07      408.67     21.19 o 
   4   0   6       72.26       64.14     16.48 o 
   5   0   6      761.15      738.47     28.03 o 
   6   0   6        2.01        6.02     19.20 o 
   7   0   6      126.12      115.86     19.49 o 
   8   0   6       19.98       19.74     19.16 o 
   9   0   6      102.22       94.37     20.23 o 
  10   0   6       69.30       76.01     22.29 o 
  11   0   6       11.49        4.34     20.64 o 
 -14   1   6       13.64       20.92     24.35 o 
 -13   1   6      109.35      132.73     27.74 o 
 -12   1   6      203.06      216.85     26.74 o 
 -11   1   6       47.01       66.01     23.02 o 
 -10   1   6      390.39      394.93     21.63 o 
  -9   1   6      127.77      142.62     10.93 o 
  -8   1   6      567.87      551.97      9.61 o 
  -7   1   6      716.12      734.00     15.00 o 
  -6   1   6      761.68      780.25     29.66 o 
  -5   1   6      253.03      283.16     12.37 o 
  -4   1   6      314.54      322.03     11.64 o 
  -3   1   6       70.51       62.89      6.33 o 
  -2   1   6     1657.88     1707.77     23.61 o 
  -1   1   6      623.07      593.97     12.19 o 
   0   1   6     1103.12     1124.50     13.93 o 
   1   1   6     2744.02     2798.95     38.43 o 
   2   1   6       94.64       96.38     16.12 o 
   3   1   6      433.13      423.53     20.56 o 
   4   1   6      129.62      163.54     17.46 o 
   5   1   6       25.08       23.10     16.45 o 
   6   1   6      106.11      105.03     18.79 o 
   7   1   6      168.25      153.27     19.46 o 
   8   1   6      277.02      296.73     22.37 o 
   9   1   6        3.44        8.06     16.86 o 
  10   1   6       31.85       24.84     18.11 o 
  11   1   6       68.25       68.92     21.40 o 
 -13   2   6       18.03       20.69     25.05 o 
 -12   2   6       94.41      114.62     30.04 o 
 -11   2   6      150.05      129.98     28.53 o 
 -10   2   6       44.36       71.71     27.77 o 
  -9   2   6      196.37      200.02     30.29 o 
  -8   2   6        1.78        3.72      6.43 o 
  -7   2   6      565.97      544.35     25.00 o 
  -6   2   6       86.61       84.96      7.94 o 
  -5   2   6      123.93       97.98     10.71 o 
  -4   2   6      403.13      416.52     30.02 o 
  -3   2   6      378.52      403.64     11.60 o 
  -2   2   6      295.46      305.47      6.72 o 
  -1   2   6     2566.94     2513.30     35.60 o 
   0   2   6      411.58      436.47      9.89 o 
   1   2   6      158.73      174.16      9.13 o 
   2   2   6      322.63      322.71      9.83 o 
   3   2   6       35.11       39.83     15.42 o 
   4   2   6      330.72      346.13      8.93 o 
   5   2   6      298.19      320.35     20.94 o 
   6   2   6      270.49      253.14     19.99 o 
   7   2   6       42.94       25.72     15.05 o 
   8   2   6       66.96       82.00     17.13 o 
   9   2   6       25.44       23.55     16.42 o 
  10   2   6      117.89      128.15     19.70 o 
 -13   3   6       22.99       44.35     27.52 o 
 -12   3   6       17.49       31.18     29.49 o 
 -11   3   6      115.07      130.75     29.59 o 
 -10   3   6      125.64      111.79     28.85 o 
  -8   3   6       55.92       57.26     23.66 o 
  -7   3   6      221.25      241.64     29.66 o 
  -6   3   6      428.24      448.48     28.54 o 
  -5   3   6       70.20       88.97     23.46 o 
  -4   3   6      156.05      150.52      7.52 o 
  -3   3   6      306.22      310.81     11.44 o 
  -2   3   6      240.89      257.70     10.14 o 
  -1   3   6       25.23       27.16      9.10 o 
   0   3   6       71.20       61.71      9.17 o 
   1   3   6      104.18      118.04     10.47 o 
   2   3   6       43.59       46.64      9.24 o 
   3   3   6       37.77       39.97      9.60 o 
   4   3   6      223.25      222.21     14.26 o 
   5   3   6       17.18       12.17     11.21 o 
   6   3   6       61.23       64.22     11.77 o 
   7   3   6      172.74      164.99     22.88 o 
   8   3   6       66.11       78.33     13.02 o 
   9   3   6       90.71       75.59     20.54 o 
 -12   4   6       12.26       16.82     31.33 o 
 -11   4   6       18.08       16.84     28.75 o 
 -10   4   6      116.85       93.55     30.34 o 
  -9   4   6      221.30      237.79     29.09 o 
  -8   4   6       12.02       14.93     23.25 o 
  -7   4   6        1.52       11.95     24.65 o 
  -6   4   6       53.52       62.69     24.15 o 
  -5   4   6       97.58      108.35     24.31 o 
  -4   4   6      485.84      526.76     34.21 o 
  -3   4   6      169.43      173.22     18.56 o 
  -2   4   6      868.02      851.84     42.27 o 
  -1   4   6       39.07       38.35     12.91 o 
   0   4   6       56.11       68.12     12.42 o 
   1   4   6      181.93      160.59     16.37 o 
   2   4   6      130.38      134.91     11.42 o 
   3   4   6       49.73       56.65     10.41 o 
   4   4   6       42.87       46.16     11.80 o 
   5   4   6       23.24       48.53     11.61 o 
   6   4   6       87.03       88.99     12.73 o 
   7   4   6       52.84       60.30     22.01 o 
   8   4   6       44.23       34.84     21.90 o 
 -10   5   6       59.08       52.27     27.67 o 
  -9   5   6      204.97      182.58     30.99 o 
  -8   5   6       62.04       67.22     27.50 o 
  -7   5   6       86.98       92.91     24.33 o 
  -6   5   6      101.83       74.66     22.94 o 
  -5   5   6      178.51      160.95     17.85 o 
  -4   5   6      126.96      112.36     18.17 o 
  -3   5   6       38.98       29.05     16.42 o 
  -2   5   6      146.74      161.95     17.17 o 
  -1   5   6       16.12       18.65     14.81 o 
   0   5   6       84.65       90.32     18.30 o 
   1   5   6      171.13      192.61     15.02 o 
   2   5   6       74.50       87.08     15.76 o 
   3   5   6      118.77      108.72     16.11 o 
   4   5   6        3.22       -1.50     14.71 o 
   5   5   6        5.30       19.31     21.70 o 
   6   5   6       13.87       28.41     22.23 o 
   7   5   6       13.55       13.19     20.27 o 
  -7   6   6       10.68       47.15     25.67 o 
  -6   6   6       95.02      126.40     26.09 o 
  -5   6   6       52.92       48.00     18.73 o 
  -4   6   6       51.04       40.52     17.50 o 
  -3   6   6        0.88       -2.06     27.81 o 
  -2   6   6       17.01        8.01     30.20 o 
  -1   6   6       94.11      114.24     30.93 o 
   0   6   6        0.53        4.17     18.81 o 
   1   6   6       59.27       54.93     19.90 o 
   2   6   6       99.53       83.81     25.22 o 
   3   6   6       18.44       25.21     23.66 o 
   4   6   6       17.43       27.93     15.74 o 
  -7  -6   7       67.94       61.33     26.92 o 
  -6  -6   7       22.32       18.96     25.00 o 
  -5  -6   7       38.91       30.57     23.07 o 
  -4  -6   7       58.70       65.82     21.07 o 
  -3  -6   7       23.21       29.09     20.00 o 
  -2  -6   7      127.02      133.97     16.14 o 
  -1  -6   7       39.75       41.76     14.40 o 
   0  -6   7        6.84       10.93     14.66 o 
   1  -6   7        3.44       -0.48     16.34 o 
   2  -6   7       16.00       15.00     11.30 o 
   3  -6   7        3.90       15.86     12.25 o 
 -10  -5   7       26.66       31.35     25.21 o 
  -9  -5   7        4.30       13.36     23.60 o 
  -8  -5   7       90.32       87.74     21.54 o 
  -7  -5   7      165.52      158.00     26.94 o 
  -6  -5   7       55.79       72.48     26.11 o 
  -5  -5   7       42.65       51.60     23.80 o 
  -4  -5   7       20.79       35.38     19.87 o 
  -3  -5   7       51.12       34.44     20.15 o 
  -2  -5   7       12.35        9.90     15.69 o 
  -1  -5   7      125.63      118.52      8.94 o 
   0  -5   7       85.45       74.42     10.98 o 
   1  -5   7       79.86       94.43     11.67 o 
   2  -5   7       40.33       45.02     11.39 o 
   3  -5   7       49.10       46.08     11.61 o 
   4  -5   7       65.67       44.98     19.70 o 
   5  -5   7        8.63        4.07     18.64 o 
   6  -5   7       71.67       98.81     23.32 o 
 -11  -4   7        0.94       -0.08     21.10 o 
 -10  -4   7       86.83       92.05     20.98 o 
  -9  -4   7        6.17        2.18     21.30 o 
  -8  -4   7      689.30      661.99     35.56 o 
  -7  -4   7      103.41       96.19     23.81 o 
  -6  -4   7       29.19       42.03     21.68 o 
  -5  -4   7      382.75      383.61     28.35 o 
  -4  -4   7      149.99      144.55     12.91 o 
  -3  -4   7      422.66      407.20     18.15 o 
  -2  -4   7      343.21      329.02     14.96 o 
  -1  -4   7       39.93       42.20     10.45 o 
   0  -4   7      122.09      113.07      8.29 o 
   1  -4   7      170.98      163.65     14.28 o 
   2  -4   7      171.59      155.86     14.85 o 
   3  -4   7      349.80      321.32     23.01 o 
   4  -4   7       34.68       23.96     17.04 o 
   5  -4   7       76.02       68.06     21.93 o 
   6  -4   7       27.03       24.05     21.45 o 
   7  -4   7      192.57      163.59     26.18 o 
   8  -4   7        5.29        5.19     21.68 o 
 -13  -3   7       24.97       15.50     19.55 o 
 -12  -3   7       26.51       26.61     22.79 o 
 -11  -3   7      109.43       93.93     21.40 o 
 -10  -3   7      100.37      115.50     23.64 o 
  -9  -3   7       38.06       42.18     22.23 o 
  -8  -3   7      380.71      403.92     28.45 o 
  -7  -3   7      121.84      158.18     26.16 o 
  -6  -3   7      210.00      209.65     26.14 o 
  -5  -3   7      283.92      251.79     11.98 o 
  -4  -3   7      312.14      321.35     12.26 o 
  -3  -3   7      113.55      102.47     11.85 o 
  -2  -3   7       59.83       63.68      9.36 o 
  -1  -3   7       97.02       88.58     11.98 o 
   0  -3   7      688.12      667.92     10.83 o 
   1  -3   7      184.06      172.76     14.15 o 
   2  -3   7       61.94       53.25     17.38 o 
   3  -3   7       52.99       52.32     19.15 o 
   4  -3   7       20.77       22.10     16.74 o 
   5  -3   7        5.80       17.04     20.46 o 
   6  -3   7      128.65      113.81     22.45 o 
   7  -3   7      106.57      121.47     24.74 o 
   8  -3   7        3.18        7.07     19.94 o 
   9  -3   7       25.52       21.22     24.07 o 
 -13  -2   7       50.11       70.50     19.72 o 
 -12  -2   7      154.10      180.11     16.71 o 
 -11  -2   7       12.69       19.46     14.36 o 
 -10  -2   7      376.44      377.83     18.04 o 
  -9  -2   7        2.03        7.55     15.45 o 
  -8  -2   7      170.65      174.48     17.86 o 
  -7  -2   7       60.22       49.33     15.42 o 
  -6  -2   7      380.80      382.77     17.39 o 
  -5  -2   7       59.13       59.12      9.44 o 
  -4  -2   7       87.41       89.35     10.22 o 
  -3  -2   7       10.40       16.15     10.87 o 
  -2  -2   7      536.82      561.66     18.82 o 
  -1  -2   7     1608.22     1635.94     21.81 o 
   0  -2   7      234.81      240.21     12.68 o 
   1  -2   7        0.19        4.98     10.37 o 
   2  -2   7        1.32        7.43     17.11 o 
   3  -2   7       98.21      116.70     21.10 o 
   4  -2   7      405.20      386.03     24.95 o 
   5  -2   7      363.92      343.02     24.77 o 
   6  -2   7        0.52       -2.15     20.35 o 
   7  -2   7       51.28       37.15     22.07 o 
   8  -2   7       32.42       29.90     20.83 o 
   9  -2   7       86.27      116.30     25.62 o 
  10  -2   7       23.47       47.70     24.48 o 
 -14  -1   7       56.16       46.25     25.32 o 
 -13  -1   7       26.06       30.77     13.61 o 
 -12  -1   7       79.19       86.63     14.58 o 
 -11  -1   7       98.52      121.96     18.07 o 
 -10  -1   7      827.28      767.77     21.79 o 
  -9  -1   7      173.36      176.55     16.89 o 
  -8  -1   7      424.65      434.21     18.60 o 
  -7  -1   7       20.70       38.26     13.88 o 
  -6  -1   7       18.89       16.51     13.84 o 
  -5  -1   7      666.76      701.08      9.22 o 
  -4  -1   7     1028.67     1010.87     13.49 o 
  -3  -1   7       27.98       37.05      8.22 o 
  -2  -1   7      470.32      483.67     11.51 o 
  -1  -1   7      886.60      912.52     23.75 o 
   0  -1   7       72.02       74.37      8.88 o 
   1  -1   7      662.51      669.53     14.48 o 
   2  -1   7      237.53      249.76     20.45 o 
   3  -1   7       94.76       96.09     19.07 o 
   4  -1   7        4.08        3.15      8.49 o 
   5  -1   7      161.62      168.62     23.70 o 
   6  -1   7       20.38       11.10     21.04 o 
   7  -1   7      871.13      807.39     34.02 o 
   8  -1   7       44.80       47.76     21.59 o 
   9  -1   7       70.66       54.81     23.16 o 
  10  -1   7        1.31        9.11     22.86 o 
 -14   0   7        2.08      -24.67     26.49 o 
 -13   0   7       67.84       27.87     27.09 o 
 -12   0   7      115.06      129.13     29.13 o 
 -11   0   7       92.62       76.54     16.61 o 
 -10   0   7     1983.64     1918.75     28.46 o 
  -9   0   7       16.95        9.29      8.12 o 
  -8   0   7      278.92      301.50     17.04 o 
  -7   0   7      468.78      487.49     14.27 o 
  -6   0   7        4.54        8.73      6.65 o 
  -5   0   7       17.15       35.55      6.54 o 
  -4   0   7       70.20       63.52      7.82 o 
  -3   0   7       21.87       15.22      7.72 o 
  -2   0   7      637.33      591.70     25.12 o 
  -1   0   7       51.59       58.47      3.92 o 
   0   0   7       11.17       11.25     15.63 o 
   1   0   7       71.08       57.87      6.20 o 
   2   0   7        0.01        1.71     14.01 o 
   3   0   7        8.86        2.35      4.65 o 
   4   0   7      111.49      134.42     20.43 o 
   5   0   7      106.46      123.32     21.20 o 
   6   0   7       35.66       32.46     20.76 o 
   7   0   7       57.43       69.01     20.66 o 
   8   0   7       51.57       45.52     21.12 o 
   9   0   7       28.33       41.87     21.67 o 
  10   0   7        0.86        3.00     19.47 o 
 -14   1   7       55.54      102.85     28.52 o 
 -13   1   7       26.11       44.45     26.59 o 
 -12   1   7       80.29      120.73     27.59 o 
 -11   1   7       97.00      155.06     27.21 o 
 -10   1   7      815.90      817.90     18.13 o 
  -9   1   7      183.62      184.95     26.07 o 
  -8   1   7      415.44      409.56     24.07 o 
  -7   1   7       20.61       27.67     17.06 o 
  -6   1   7       18.35       17.60     10.31 o 
  -5   1   7      660.33      705.19     31.22 o 
  -4   1   7     1042.27     1036.98     16.00 o 
  -3   1   7       25.69       38.48      9.28 o 
  -2   1   7      476.17      485.96     12.61 o 
  -1   1   7      883.24      895.28     31.11 o 
   0   1   7       66.56       55.90      3.79 o 
   1   1   7      647.22      654.54     10.74 o 
   2   1   7      241.51      256.84     19.12 o 
   3   1   7       93.96       93.93     16.48 o 
   4   1   7        4.18        9.96     17.51 o 
   5   1   7      157.91      169.55     20.21 o 
   6   1   7       17.73       27.53     18.15 o 
   7   1   7      875.98      870.61     31.74 o 
   8   1   7       45.94       28.39     19.40 o 
   9   1   7       70.93       64.55     19.39 o 
  10   1   7        1.05       -4.07     19.01 o 
 -13   2   7       51.09       59.01     29.05 o 
 -12   2   7      156.23      174.97     31.73 o 
 -11   2   7       10.44        7.66     25.68 o 
 -10   2   7      380.72      436.45     33.08 o 
  -9   2   7        2.09       41.52     28.25 o 
  -8   2   7      175.32      172.18      6.75 o 
  -7   2   7       55.58       47.56      7.58 o 
  -6   2   7      381.12      370.07     13.74 o 
  -5   2   7       56.49       61.04      8.35 o 
  -4   2   7       87.83       96.84      7.73 o 
  -3   2   7        9.17       14.77      6.67 o 
  -2   2   7      519.30      534.84     11.76 o 
  -1   2   7     1642.98     1653.26     20.65 o 
   0   2   7      228.26      238.06      9.95 o 
   1   2   7        0.20        3.39      7.13 o 
   2   2   7        1.34        0.65     11.23 o 
   3   2   7      100.10      102.52     17.35 o 
   4   2   7      413.57      413.16     23.58 o 
   5   2   7      360.95      401.09     24.15 o 
   6   2   7        0.56       -1.91     15.88 o 
   7   2   7       49.77       55.51     17.54 o 
   8   2   7       33.47       42.61     16.95 o 
   9   2   7       84.53       85.74     19.56 o 
  10   2   7       23.17       29.36     18.55 o 
 -13   3   7       27.32       60.93     32.02 o 
 -12   3   7       25.81       32.58     29.10 o 
 -11   3   7      109.59      147.13     31.73 o 
 -10   3   7       97.09      127.29     25.65 o 
  -9   3   7       42.26       55.88     24.57 o 
  -8   3   7      373.57      428.17     32.10 o 
  -7   3   7      124.09      155.31     28.85 o 
  -6   3   7      208.46      193.84      8.29 o 
  -5   3   7      288.21      249.41     25.32 o 
  -4   3   7      316.92      334.62     12.82 o 
  -3   3   7      107.10      114.67      9.67 o 
  -2   3   7       61.82       66.04     12.34 o 
  -1   3   7       96.19       99.19     10.09 o 
   0   3   7      697.63      679.31     13.53 o 
   1   3   7      174.94      162.48     11.08 o 
   2   3   7       57.71       59.31     10.35 o 
   3   3   7       54.69       47.10     12.96 o 
   4   3   7       21.11       16.37     12.33 o 
   5   3   7        4.86       -0.13     11.65 o 
   6   3   7      122.85      138.27     14.02 o 
   7   3   7      102.80      127.06     14.65 o 
   8   3   7        3.64        3.71     12.87 o 
   9   3   7       25.75       27.01     22.89 o 
 -11   4   7        0.56       11.89     28.83 o 
 -10   4   7       86.49       99.27     28.42 o 
  -9   4   7        6.07        8.98     27.63 o 
  -8   4   7      683.62      598.60     33.27 o 
  -7   4   7       98.21      117.33     24.08 o 
  -6   4   7       28.24       39.35     24.82 o 
  -5   4   7      391.20      359.71     30.91 o 
  -4   4   7      149.35      143.81     18.46 o 
  -3   4   7      418.57      406.81     20.93 o 
  -2   4   7      345.56      329.88     20.22 o 
  -1   4   7       43.91       52.63     13.71 o 
   0   4   7      118.72      108.43     13.35 o 
   1   4   7      169.80      176.06     11.30 o 
   2   4   7      169.09      162.72     11.56 o 
   3   4   7      351.77      350.26     15.11 o 
   4   4   7       37.92       36.31     12.28 o 
   5   4   7       73.74       86.66     13.15 o 
   6   4   7       27.38       36.34     12.72 o 
   7   4   7      190.74      209.63     24.14 o 
   8   4   7        4.94        8.56     20.28 o 
 -10   5   7       25.35       32.48     27.46 o 
  -9   5   7        4.60       29.64     28.25 o 
  -8   5   7       90.41      100.25     25.78 o 
  -7   5   7      162.19      151.07     25.78 o 
  -6   5   7       54.60       42.96     25.28 o 
  -5   5   7       44.49       27.38     18.73 o 
  -4   5   7       19.70       30.95     16.90 o 
  -3   5   7       54.16       59.33     16.73 o 
  -2   5   7       13.19        4.54     16.62 o 
  -1   5   7      126.08      113.79     16.76 o 
   0   5   7       87.07       94.60     13.99 o 
   1   5   7       80.73      103.49     14.03 o 
   2   5   7       40.66       36.18     15.00 o 
   3   5   7       50.28       37.70     15.34 o 
   4   5   7       66.09       38.34     14.35 o 
   5   5   7        8.40       10.90     19.60 o 
   6   5   7       71.13       77.57     24.72 o 
  -7   6   7       68.63       47.51     26.05 o 
  -6   6   7       20.41       16.56     25.85 o 
  -5   6   7       39.11       40.14     19.58 o 
  -4   6   7       58.54       64.09     18.68 o 
  -3   6   7       22.48       31.84     28.43 o 
  -2   6   7      127.63      179.87     29.79 o 
  -1   6   7       40.01       63.20     27.84 o 
   0   6   7        6.49       22.16     18.40 o 
   1   6   7        3.42       20.33     18.41 o 
   2   6   7       15.92       30.43     17.79 o 
   3   6   7        4.52        0.73     15.69 o 
  -6  -6   8       20.46       25.26     26.20 o 
  -5  -6   8      112.75      113.35     26.34 o 
  -4  -6   8        2.53        6.34     21.18 o 
  -3  -6   8      119.04      126.62     22.93 o 
  -2  -6   8       18.13       10.70     14.58 o 
  -1  -6   8       27.42       29.92     16.22 o 
   0  -6   8       16.21       12.87     17.44 o 
   1  -6   8       26.80       41.71     17.32 o 
   2  -6   8       15.76       17.18     12.20 o 
  -9  -5   8       83.80       52.11     27.04 o 
  -8  -5   8       30.11       47.70     23.33 o 
  -7  -5   8       48.52       33.04     21.78 o 
  -6  -5   8       86.51       79.72     26.48 o 
  -5  -5   8      124.10      123.19     26.90 o 
  -4  -5   8       70.36       80.76     23.23 o 
  -3  -5   8       32.85       48.42     21.22 o 
  -2  -5   8       86.70       70.86     16.43 o 
  -1  -5   8      158.05      162.26     12.16 o 
   0  -5   8        7.96       19.60     11.15 o 
   1  -5   8      112.22      110.78     12.51 o 
   2  -5   8       28.16       33.43     11.45 o 
   3  -5   8       25.70       20.94     14.32 o 
   4  -5   8       13.72       15.15     20.52 o 
   5  -5   8        8.74       -9.71     19.43 o 
 -11  -4   8       69.70       70.38     22.48 o 
 -10  -4   8       50.56       55.42     24.51 o 
  -9  -4   8       87.76      111.85     27.41 o 
  -8  -4   8       98.33      130.49     24.60 o 
  -7  -4   8       96.64      110.80     24.73 o 
  -6  -4   8      184.20      212.47     27.04 o 
  -5  -4   8       17.59       38.08     20.99 o 
  -4  -4   8       30.29       26.31      9.29 o 
  -3  -4   8       94.71       99.37     11.41 o 
  -2  -4   8      406.40      422.55     19.78 o 
  -1  -4   8       65.63       70.95      7.70 o 
   0  -4   8      111.72      100.67     13.03 o 
   1  -4   8       52.39       61.77     13.48 o 
   2  -4   8       51.53       46.15     13.50 o 
   3  -4   8      173.09      175.49     22.48 o 
   4  -4   8       38.82       47.80     20.62 o 
   5  -4   8       21.46       14.83     20.27 o 
   6  -4   8       21.76       30.86     22.72 o 
   7  -4   8        3.94       27.58     23.49 o 
 -12  -3   8      128.83      125.33     23.19 o 
 -11  -3   8       71.59      103.08     24.92 o 
 -10  -3   8        8.89        0.66     21.70 o 
  -9  -3   8       43.20       46.87     20.85 o 
  -8  -3   8       57.78       44.17     20.66 o 
  -7  -3   8       87.32      100.51     24.12 o 
  -6  -3   8      212.95      210.05     22.83 o 
  -5  -3   8      539.90      527.76     18.54 o 
  -4  -3   8      326.03      297.12     15.58 o 
  -3  -3   8      114.10      109.74     20.45 o 
  -2  -3   8      335.01      313.77     14.10 o 
  -1  -3   8      658.95      635.84     18.00 o 
   0  -3   8       32.68       26.22     11.94 o 
   1  -3   8      343.14      339.36     16.99 o 
   2  -3   8       38.12       40.54     13.73 o 
   3  -3   8        0.34       -1.80     17.73 o 
   4  -3   8      175.31      163.39     23.44 o 
   5  -3   8       24.06       12.81     19.60 o 
   6  -3   8      115.07      112.66     24.62 o 
   7  -3   8       55.95       37.97     23.27 o 
   8  -3   8        2.65        0.82     23.15 o 
 -13  -2   8       79.10       85.17     22.11 o 
 -12  -2   8       20.33       19.09     15.30 o 
 -11  -2   8        3.92       11.81     14.48 o 
 -10  -2   8      186.14      184.83     17.32 o 
  -9  -2   8       82.73       85.92     15.42 o 
  -8  -2   8      212.47      230.39     17.77 o 
  -7  -2   8      151.46      166.49     16.64 o 
  -6  -2   8      148.38      149.28     12.05 o 
  -5  -2   8      136.45      151.55     10.62 o 
  -4  -2   8       15.57       27.22     21.48 o 
  -3  -2   8      830.82      830.93     22.88 o 
  -2  -2   8      167.83      154.13     15.90 o 
  -1  -2   8      162.43      155.47     12.12 o 
   0  -2   8        0.65       -0.67     11.11 o 
   1  -2   8      511.23      538.51     16.55 o 
   2  -2   8       66.69       57.86     18.49 o 
   3  -2   8       48.45       50.35     19.57 o 
   4  -2   8       71.81       75.85     21.22 o 
   5  -2   8      128.06      137.24     22.57 o 
   6  -2   8      297.19      298.16     27.28 o 
   7  -2   8       67.69       44.51     23.40 o 
   8  -2   8       25.98       22.71     23.19 o 
   9  -2   8       13.61       33.54     21.70 o 
 -14  -1   8        2.66       -2.60     25.48 o 
 -13  -1   8       51.64       61.15     14.69 o 
 -12  -1   8       15.11       16.56     13.87 o 
 -11  -1   8       57.59       66.73     14.56 o 
 -10  -1   8       35.73       35.60     14.11 o 
  -9  -1   8       86.13       95.16     18.64 o 
  -8  -1   8       58.49       67.34     16.17 o 
  -7  -1   8      266.39      272.28     18.23 o 
  -6  -1   8      110.75      109.35     15.89 o 
  -5  -1   8      151.11      151.19      6.96 o 
  -4  -1   8       47.71       54.01      7.33 o 
  -3  -1   8      245.18      246.89     10.45 o 
  -2  -1   8      578.80      593.51     12.69 o 
  -1  -1   8      720.92      688.14     23.63 o 
   0  -1   8      933.11      943.76     16.55 o 
   1  -1   8       41.30       58.40      9.58 o 
   2  -1   8       82.20       91.96     11.11 o 
   3  -1   8      207.07      199.64     22.22 o 
   4  -1   8      160.22      182.11     23.43 o 
   5  -1   8      112.61      112.95     22.81 o 
   6  -1   8       20.10        7.96     21.53 o 
   7  -1   8        0.22        3.80     18.30 o 
   8  -1   8       27.98       39.24     19.92 o 
   9  -1   8      158.86      181.97     26.84 o 
 -14   0   8      103.92       95.55     30.61 o 
 -13   0   8      104.93       87.67     28.06 o 
 -12   0   8        0.56       -6.83     12.49 o 
 -11   0   8        0.05        9.02     12.36 o 
 -10   0   8       38.47       30.51     12.82 o 
  -9   0   8      205.26      176.14     15.82 o 
  -8   0   8     1122.07     1125.92     23.90 o 
  -7   0   8      179.80      187.47      9.26 o 
  -6   0   8        0.17        7.46     13.92 o 
  -5   0   8      158.70      160.61      9.46 o 
  -4   0   8      699.83      738.76     13.65 o 
  -3   0   8     1859.64     1854.25     18.87 o 
  -2   0   8      333.32      354.32     10.64 o 
  -1   0   8       10.78       11.35     15.99 o 
   0   0   8       45.76       49.02     16.36 o 
   1   0   8      287.89      273.78     19.33 o 
   2   0   8        0.48        6.25      6.60 o 
   3   0   8      139.54      149.97     22.00 o 
   4   0   8       27.11       30.71     17.61 o 
   5   0   8       10.46       -0.10     19.20 o 
   6   0   8       59.03       58.27     18.69 o 
   7   0   8        0.32        2.37     19.16 o 
   8   0   8      463.27      470.99     29.46 o 
   9   0   8        1.53        4.51     18.78 o 
 -14   1   8        3.07      -35.81     31.41 o 
 -13   1   8       51.77       23.47     29.41 o 
 -12   1   8       14.86      -14.16     29.63 o 
 -11   1   8       58.42       35.20     27.86 o 
 -10   1   8       37.17       37.33     10.46 o 
  -9   1   8       90.64       85.16     11.55 o 
  -8   1   8       58.26       62.98     12.95 o 
  -7   1   8      273.75      264.50     14.50 o 
  -6   1   8      110.25      119.36     12.41 o 
  -5   1   8      149.59      137.46     13.09 o 
  -4   1   8       44.14       50.20      9.65 o 
  -3   1   8      245.13      237.87     11.46 o 
  -2   1   8      588.94      604.90     14.20 o 
  -1   1   8      736.01      735.23     17.47 o 
   0   1   8      921.55      923.80     28.61 o 
   1   1   8       44.25       59.44      5.96 o 
   2   1   8       82.73       81.09      7.18 o 
   3   1   8      204.64      214.82     20.68 o 
   4   1   8      159.89      159.75     20.76 o 
   5   1   8      105.82      126.44     19.56 o 
   6   1   8       21.89       23.30     17.86 o 
   7   1   8        0.24        2.62     17.80 o 
   8   1   8       28.40       19.78     19.79 o 
   9   1   8      162.31      146.61     22.20 o 
 -13   2   8       77.88      109.87     30.51 o 
 -12   2   8       19.16       34.52     27.99 o 
 -11   2   8        4.38       47.13     25.63 o 
 -10   2   8      185.58      237.81     27.29 o 
  -9   2   8       84.79       54.31     31.49 o 
  -8   2   8      214.74      174.61     34.20 o 
  -7   2   8      151.56      157.96     18.53 o 
  -6   2   8      145.24      123.83     30.72 o 
  -5   2   8      139.21      172.45     31.15 o 
  -4   2   8       17.69       10.39     13.72 o 
  -3   2   8      811.99      799.15     17.45 o 
  -2   2   8      166.58      160.65     11.81 o 
  -1   2   8      158.92      146.61      9.41 o 
   0   2   8        0.62        1.10      6.86 o 
   1   2   8      512.38      534.46      9.60 o 
   2   2   8       65.45       58.41     12.95 o 
   3   2   8       50.28       38.53     17.51 o 
   4   2   8       69.11       71.37     19.30 o 
   5   2   8      127.39      121.22     18.66 o 
   6   2   8      302.12      320.42     23.19 o 
   7   2   8       72.17       62.53     19.70 o 
   8   2   8       25.95       52.07     19.59 o 
   9   2   8       12.79        5.28     18.47 o 
 -12   3   8      126.29      127.86     29.88 o 
 -11   3   8       71.77      124.46     30.33 o 
 -10   3   8        8.59       41.00     28.39 o 
  -9   3   8       40.71       71.74     27.58 o 
  -8   3   8       57.99       21.34     29.17 o 
  -7   3   8       87.99       56.14     30.64 o 
  -6   3   8      209.82      185.35     31.99 o 
  -5   3   8      546.73      538.41     17.90 o 
  -4   3   8      324.32      322.81     12.44 o 
  -3   3   8      113.14       97.08     13.56 o 
  -2   3   8      335.44      314.43     12.41 o 
  -1   3   8      657.74      669.29     15.86 o 
   0   3   8       28.86       26.54      9.05 o 
   1   3   8      349.05      361.50     11.11 o 
   2   3   8       37.62       37.13      9.87 o 
   3   3   8        0.24        4.77     12.41 o 
   4   3   8      173.70      160.53     14.73 o 
   5   3   8       26.47       15.38     12.65 o 
   6   3   8      117.36      122.14     14.54 o 
   7   3   8       55.59       59.69     14.01 o 
   8   3   8        2.99       -4.43     13.30 o 
 -11   4   8       69.05      116.23     31.35 o 
 -10   4   8       51.89       54.68     24.68 o 
  -9   4   8       92.14      107.63     27.50 o 
  -8   4   8       96.05      101.90     27.47 o 
  -7   4   8       98.01       67.38     25.65 o 
  -6   4   8      183.62      129.51     27.35 o 
  -5   4   8       18.41       34.90     25.78 o 
  -4   4   8       30.70       13.93     16.66 o 
  -3   4   8       94.81      104.05     17.62 o 
  -2   4   8      402.87      388.41     16.32 o 
  -1   4   8       65.35       69.36     13.29 o 
   0   4   8      113.40      113.83     10.81 o 
   1   4   8       50.05       50.96      9.65 o 
   2   4   8       53.51       60.03     10.82 o 
   3   4   8      173.00      177.29     11.86 o 
   4   4   8       38.26       59.67     13.69 o 
   5   4   8       21.69       20.97     13.30 o 
   6   4   8       22.93       19.14     13.18 o 
   7   4   8        4.73       -3.26     22.79 o 
  -9   5   8       85.07      118.34     26.42 o 
  -8   5   8       30.38       11.68     29.35 o 
  -7   5   8       50.09       40.97     29.06 o 
  -6   5   8       87.61       59.86     26.84 o 
  -5   5   8      122.14      115.31     27.08 o 
  -4   5   8       67.60       62.79     18.55 o 
  -3   5   8       32.62       38.49     16.75 o 
  -2   5   8       88.41       95.87     18.25 o 
  -1   5   8      157.12      161.40     18.06 o 
   0   5   8        6.81       14.75     13.13 o 
   1   5   8      113.79      129.14     14.09 o 
   2   5   8       28.39       25.24     13.15 o 
   3   5   8       26.96       22.72     19.14 o 
   4   5   8       12.73       22.60     22.71 o 
   5   5   8        9.87       12.43     20.99 o 
  -6   6   8       20.82       15.02     25.68 o 
  -5   6   8      111.52      100.25     20.16 o 
  -4   6   8        2.17        8.75     26.99 o 
  -3   6   8      119.04      140.94     28.78 o 
  -2   6   8       17.66       28.88     27.15 o 
  -1   6   8       28.31       43.87     18.29 o 
   0   6   8       15.97       40.62     18.62 o 
   1   6   8       25.32       57.96     18.30 o 
   2   6   8       14.42       10.28     18.98 o 
  -5  -6   9       18.98       12.90     26.34 o 
  -4  -6   9       39.48       38.50     26.20 o 
  -3  -6   9       71.83       80.79     26.43 o 
  -2  -6   9       54.80       46.24     25.23 o 
  -1  -6   9      107.88      102.84     18.96 o 
   0  -6   9       79.03       97.45     18.60 o 
  -9  -5   9       91.48       99.19     27.56 o 
  -8  -5   9       65.63       58.57     21.38 o 
  -7  -5   9       29.41       22.09     24.44 o 
  -6  -5   9       24.69       44.73     26.15 o 
  -5  -5   9       53.02       62.35     24.14 o 
  -4  -5   9       50.81       62.91     22.53 o 
  -3  -5   9       28.92        9.83     26.71 o 
  -2  -5   9       68.31       64.23     16.88 o 
  -1  -5   9        4.65       -1.40     11.01 o 
   0  -5   9       24.58       24.15     11.59 o 
   1  -5   9       13.69       21.22     11.95 o 
   2  -5   9      266.31      239.30     17.98 o 
   3  -5   9       18.33       18.18     15.25 o 
   4  -5   9        1.29       23.62     16.25 o 
 -11  -4   9      137.66      148.09     25.48 o 
 -10  -4   9       15.32        8.20     24.68 o 
  -9  -4   9       69.79       89.82     26.41 o 
  -8  -4   9      192.83      230.44     25.68 o 
  -7  -4   9       48.91       37.86     24.70 o 
  -6  -4   9      255.75      226.84     27.31 o 
  -5  -4   9      172.34      172.14     25.55 o 
  -4  -4   9       83.50       71.79     12.93 o 
  -3  -4   9      224.67      217.31     13.82 o 
  -2  -4   9      169.54      164.45     11.88 o 
  -1  -4   9        6.67       14.19     10.07 o 
   0  -4   9      304.75      296.42     16.55 o 
   1  -4   9        6.01        8.58     12.27 o 
   2  -4   9       22.39       23.45     13.40 o 
   3  -4   9        8.80       15.29     14.45 o 
   4  -4   9       39.62       32.56     21.32 o 
   5  -4   9       42.72       72.71     22.70 o 
   6  -4   9      100.93      124.55     26.17 o 
 -12  -3   9       53.63       78.73     22.64 o 
 -11  -3   9       73.11       66.46     22.25 o 
 -10  -3   9       60.71       65.81     24.88 o 
  -9  -3   9      252.28      257.98     28.62 o 
  -8  -3   9       53.84       61.46     24.36 o 
  -7  -3   9       58.81       63.19     23.61 o 
  -6  -3   9      140.93      126.13     11.05 o 
  -5  -3   9      211.19      212.99     16.67 o 
  -4  -3   9      611.10      604.24     37.94 o 
  -3  -3   9      148.27      153.53     28.19 o 
  -2  -3   9      233.75      237.68     18.63 o 
  -1  -3   9       31.68       29.44     12.35 o 
   0  -3   9      272.64      236.60     15.31 o 
   1  -3   9       28.12       20.22     13.20 o 
   2  -3   9      116.44      135.17     14.05 o 
   3  -3   9      193.47      194.70     15.27 o 
   4  -3   9        6.21        9.32     20.57 o 
   5  -3   9       22.16       29.10     21.52 o 
   6  -3   9       34.50       17.41     22.24 o 
   7  -3   9       18.94       18.73     22.29 o 
 -13  -2   9        1.84        6.34     19.00 o 
 -12  -2   9       12.19       24.70     15.96 o 
 -11  -2   9        7.44       15.65     16.05 o 
 -10  -2   9       64.12       76.20     16.95 o 
  -9  -2   9      305.70      321.54     23.23 o 
  -8  -2   9       29.29       27.09     15.88 o 
  -7  -2   9       93.03       68.84     21.01 o 
  -6  -2   9      194.39      189.36     13.34 o 
  -5  -2   9       82.87       91.64      8.95 o 
  -4  -2   9      143.32      151.96     15.82 o 
  -3  -2   9      130.30      137.58     16.19 o 
  -2  -2   9       80.20       88.81     16.41 o 
  -1  -2   9      379.65      343.99     21.07 o 
   0  -2   9      177.83      178.80     13.18 o 
   1  -2   9        9.41        9.12     11.31 o 
   2  -2   9      226.37      198.53     14.27 o 
   3  -2   9       58.02       50.50     19.52 o 
   4  -2   9       81.45       95.87     21.93 o 
   5  -2   9       92.30       73.60     21.48 o 
   6  -2   9      153.23      149.51     25.95 o 
   7  -2   9       17.88       19.15     22.40 o 
   8  -2   9       24.64       17.31     24.04 o 
 -13  -1   9       53.61       57.61     14.87 o 
 -12  -1   9       29.26       30.40     14.53 o 
 -11  -1   9      231.48      249.26     21.37 o 
 -10  -1   9      567.81      569.62     21.48 o 
  -9  -1   9      203.22      208.21     17.93 o 
  -8  -1   9      103.31      123.52     20.15 o 
  -7  -1   9       13.03       16.17     17.84 o 
  -6  -1   9      126.54      126.19      7.38 o 
  -5  -1   9      316.87      352.39     10.40 o 
  -4  -1   9      830.10      798.43     21.32 o 
  -3  -1   9       91.22       89.96      9.45 o 
  -2  -1   9      142.34      121.71     17.29 o 
  -1  -1   9      403.05      415.43     22.07 o 
   0  -1   9       82.65      112.36     19.77 o 
   1  -1   9      207.85      228.15     13.75 o 
   2  -1   9      196.24      206.14     12.15 o 
   3  -1   9        1.90       -0.90     21.02 o 
   4  -1   9      458.38      494.96     29.48 o 
   5  -1   9       76.74       71.13     19.10 o 
   6  -1   9       95.28       79.03     21.52 o 
   7  -1   9      152.01      127.98     24.73 o 
   8  -1   9       37.25       18.54     23.22 o 
   9  -1   9       29.38       23.82     23.19 o 
 -14   0   9        8.95        4.68     30.17 o 
 -13   0   9        0.04       14.79     27.19 o 
 -12   0   9       22.76       25.80     28.92 o 
 -11   0   9       59.30       57.28     13.37 o 
 -10   0   9      289.85      288.74     17.17 o 
  -9   0   9      202.48      216.22     16.62 o 
  -8   0   9      198.46      219.25     17.15 o 
  -7   0   9       45.38       62.47     15.45 o 
  -6   0   9      610.28      613.38     13.98 o 
  -5   0   9       86.24       94.73      9.52 o 
  -4   0   9      733.01      692.36     14.41 o 
  -3   0   9        6.53        8.15      6.74 o 
  -2   0   9      102.37      105.17      5.89 o 
  -1   0   9       95.80       91.94     18.30 o 
   0   0   9     1636.97     1584.48     36.40 o 
   1   0   9      147.53      121.00     20.44 o 
   2   0   9       58.37       58.23      7.31 o 
   3   0   9       40.82       41.66      7.96 o 
   4   0   9        5.03       -1.01     19.13 o 
   5   0   9      113.32      115.73     22.48 o 
   6   0   9        1.52        5.27     19.75 o 
   7   0   9      446.24      429.85     30.49 o 
   8   0   9       10.67       10.72     19.78 o 
   9   0   9        9.53       18.70     20.88 o 
 -13   1   9       53.18       34.68     30.64 o 
 -12   1   9       31.19       25.49     28.35 o 
 -11   1   9      226.45      224.27     32.02 o 
 -10   1   9      570.03      507.38     34.32 o 
  -9   1   9      201.33      203.86     14.80 o 
  -8   1   9       98.35       90.47     13.66 o 
  -7   1   9       15.39       19.41     13.72 o 
  -6   1   9      130.31      139.05     34.07 o 
  -5   1   9      318.36      324.65     13.76 o 
  -4   1   9      826.76      814.93     17.19 o 
  -3   1   9       86.09       89.70     11.12 o 
  -2   1   9      152.52      141.52     13.03 o 
  -1   1   9      410.97      382.82     15.81 o 
   0   1   9       80.39       87.91     18.22 o 
   1   1   9      210.19      225.62     23.08 o 
   2   1   9      192.29      172.71     11.24 o 
   3   1   9        2.96        4.27      5.94 o 
   4   1   9      459.31      514.87     28.54 o 
   5   1   9       78.66       74.48     21.03 o 
   6   1   9       94.71       92.53     19.72 o 
   7   1   9      147.74      136.83     22.38 o 
   8   1   9       38.29       23.27     19.71 o 
   9   1   9       31.48       48.92     21.55 o 
 -13   2   9        1.58      -12.73     32.81 o 
 -12   2   9       12.36      -15.71     30.14 o 
 -11   2   9        6.89      -32.33     31.86 o 
 -10   2   9       60.47       45.17     30.09 o 
  -9   2   9      314.68      320.24     34.77 o 
  -8   2   9       27.71       -0.68     32.02 o 
  -7   2   9       91.92       95.66     11.86 o 
  -6   2   9      189.15      203.42     31.63 o 
  -5   2   9       86.44       83.46     15.42 o 
  -4   2   9      142.82      143.71     12.72 o 
  -3   2   9      130.36      142.04     13.57 o 
  -2   2   9       79.78       92.16     12.24 o 
  -1   2   9      378.89      369.94     16.73 o 
   0   2   9      175.08      168.59      7.35 o 
   1   2   9        8.07        4.57      8.87 o 
   2   2   9      224.71      227.24     14.43 o 
   3   2   9       58.14       48.78     13.48 o 
   4   2   9       80.89       94.84     18.91 o 
   5   2   9       90.01       78.71     19.34 o 
   6   2   9      150.58      151.84     21.41 o 
   7   2   9       18.17       12.64     19.39 o 
   8   2   9       24.78       27.69     19.77 o 
 -12   3   9       56.29       27.46     29.53 o 
 -11   3   9       70.87       40.63     29.94 o 
 -10   3   9       61.90       25.37     28.74 o 
  -9   3   9      251.20      223.38     33.27 o 
  -8   3   9       55.62       60.20     29.55 o 
  -7   3   9       55.65       53.05     27.06 o 
  -6   3   9      141.58      115.93     28.34 o 
  -5   3   9      212.74      200.07     30.29 o 
  -4   3   9      610.00      578.16     23.17 o 
  -3   3   9      153.21      149.37     25.37 o 
  -2   3   9      236.53      251.51     12.46 o 
  -1   3   9       33.77       29.50     10.35 o 
   0   3   9      273.14      264.06     10.52 o 
   1   3   9       28.10       30.63      8.16 o 
   2   3   9      117.37      124.81     11.24 o 
   3   3   9      196.65      219.60     16.12 o 
   4   3   9        5.23       10.23     12.55 o 
   5   3   9       21.99       13.41     13.90 o 
   6   3   9       34.50       46.94     13.91 o 
   7   3   9       18.18       17.61     14.00 o 
 -11   4   9      136.10       88.55     33.85 o 
 -10   4   9       13.45       -7.49     30.50 o 
  -9   4   9       68.32       66.20     31.69 o 
  -8   4   9      192.58      176.28     33.14 o 
  -7   4   9       48.37       26.24     25.37 o 
  -6   4   9      250.15      239.43     28.86 o 
  -5   4   9      178.99      180.37     28.42 o 
  -4   4   9       84.26       80.35     26.27 o 
  -3   4   9      228.04      241.56     23.26 o 
  -2   4   9      168.77      166.49     14.42 o 
  -1   4   9        6.44        4.91     12.15 o 
   0   4   9      303.47      317.55     14.89 o 
   1   4   9        5.42        6.66      8.92 o 
   2   4   9       21.00       18.06     11.22 o 
   3   4   9        8.94       17.30     12.81 o 
   4   4   9       40.77       34.15     13.51 o 
   5   4   9       43.88       64.04     14.07 o 
   6   4   9       98.44      106.12     26.43 o 
  -9   5   9       89.67       69.47     30.91 o 
  -8   5   9       62.87       41.68     27.63 o 
  -7   5   9       28.45        6.95     28.20 o 
  -6   5   9       25.34       19.86     27.47 o 
  -5   5   9       53.09       70.48     26.36 o 
  -4   5   9       49.68       40.66     18.80 o 
  -3   5   9       27.91       44.34     18.83 o 
  -2   5   9       66.85       70.34     17.83 o 
  -1   5   9        5.39        6.67     15.02 o 
   0   5   9       24.02       35.68     12.86 o 
   1   5   9       13.28       10.86     15.98 o 
   2   5   9      265.89      264.08     23.92 o 
   3   5   9       20.12       21.35     12.16 o 
   4   5   9        1.60       14.44     22.69 o 
  -5   6   9       20.27       14.39     26.42 o 
  -4   6   9       37.97       47.21     30.28 o 
  -3   6   9       72.61       63.36     28.12 o 
  -2   6   9       54.36       68.57     27.12 o 
  -1   6   9      109.79      127.14     20.16 o 
   0   6   9       81.15      102.99     28.44 o 
  -8  -5  10        4.42       10.48     27.11 o 
  -7  -5  10        6.41       17.31     25.15 o 
  -6  -5  10       16.73       20.64     19.80 o 
  -5  -5  10       94.95       92.25     27.12 o 
  -4  -5  10       28.46       19.45     26.06 o 
  -3  -5  10      166.20      176.40     30.02 o 
  -2  -5  10        4.67       26.15     22.49 o 
  -1  -5  10        2.05       14.39     16.57 o 
   0  -5  10        3.56       12.17     11.85 o 
   1  -5  10       42.23       58.54     12.25 o 
   2  -5  10       16.86       25.19     14.52 o 
   3  -5  10       24.53       34.66     15.30 o 
 -10  -4  10       19.81        2.22     23.88 o 
  -9  -4  10       47.01       65.39     27.15 o 
  -8  -4  10       58.53       44.48     24.50 o 
  -7  -4  10       58.12       61.59     22.08 o 
  -6  -4  10      259.84      307.09     30.34 o 
  -5  -4  10       68.90       72.07     28.08 o 
  -4  -4  10       30.23       30.50     25.56 o 
  -3  -4  10      156.59      176.26     13.94 o 
  -2  -4  10       96.12       96.68     17.40 o 
  -1  -4  10      297.04      288.58     16.14 o 
   0  -4  10       17.06        8.21     12.35 o 
   1  -4  10       42.54       37.60     13.64 o 
   2  -4  10        6.18       17.67     13.37 o 
   3  -4  10       10.80       27.51     14.94 o 
   4  -4  10       34.48       33.74     15.77 o 
   5  -4  10       52.79       50.04     24.80 o 
 -12  -3  10       17.25       18.90     22.79 o 
 -11  -3  10        1.10        2.97     19.98 o 
 -10  -3  10        6.83       -0.23     22.26 o 
  -9  -3  10      152.17      170.90     27.00 o 
  -8  -3  10       69.97       65.71     24.12 o 
  -7  -3  10      125.04      116.53     25.14 o 
  -6  -3  10       44.05       38.59     10.91 o 
  -5  -3  10      107.81      118.41     12.29 o 
  -4  -3  10      311.50      297.06     18.56 o 
  -3  -3  10      252.89      250.26     18.88 o 
  -2  -3  10       59.16       54.42     15.68 o 
  -1  -3  10      113.22       94.57     13.26 o 
   0  -3  10       20.40       11.03     12.71 o 
   1  -3  10       19.41       19.76     12.61 o 
   2  -3  10      330.57      327.68     16.75 o 
   3  -3  10       23.06       16.52     13.27 o 
   4  -3  10        9.35       27.44     14.47 o 
   5  -3  10       69.10       84.23     24.55 o 
   6  -3  10        2.61       -3.37     19.14 o 
 -13  -2  10        4.62        8.06     21.84 o 
 -12  -2  10      179.67      185.60     18.64 o 
 -11  -2  10      150.73      168.20     17.81 o 
 -10  -2  10      152.85      152.24     18.02 o 
  -9  -2  10      261.51      267.39     19.28 o 
  -8  -2  10       29.71       30.68     15.73 o 
  -7  -2  10      360.98      321.00     15.03 o 
  -6  -2  10      170.37      169.35     17.07 o 
  -5  -2  10        2.73        5.06      7.15 o 
  -4  -2  10       41.05       50.43     15.89 o 
  -3  -2  10       34.16       41.98     16.27 o 
  -2  -2  10      347.58      322.20     21.75 o 
  -1  -2  10      426.97      404.48     24.63 o 
   0  -2  10       19.58       13.48     11.64 o 
   1  -2  10       39.72       31.46     12.39 o 
   2  -2  10      100.45       91.22     13.06 o 
   3  -2  10      101.90      107.55     13.69 o 
   4  -2  10      138.34      136.12     21.63 o 
   5  -2  10       58.79       42.13     21.23 o 
   6  -2  10       44.32       35.90     21.15 o 
   7  -2  10       58.76       59.93     23.31 o 
 -13  -1  10       70.40       83.93     15.96 o 
 -12  -1  10        7.15       19.69     14.97 o 
 -11  -1  10       15.69       23.20     15.18 o 
 -10  -1  10      313.75      265.90     19.06 o 
  -9  -1  10        9.00       20.10     15.90 o 
  -8  -1  10      209.02      202.77     19.20 o 
  -7  -1  10       83.74      102.91     18.77 o 
  -6  -1  10        2.72        7.06      7.42 o 
  -5  -1  10       90.97       95.30      9.58 o 
  -4  -1  10       73.88       83.71     10.30 o 
  -3  -1  10      459.99      429.37     22.83 o 
  -2  -1  10       50.73       50.47      6.78 o 
  -1  -1  10       48.57       51.56     18.67 o 
   0  -1  10      267.81      237.37     21.34 o 
   1  -1  10      302.28      303.30     13.64 o 
   2  -1  10      187.16      175.64     12.10 o 
   3  -1  10      110.59      123.22     11.92 o 
   4  -1  10       89.55      103.48     21.60 o 
   5  -1  10       20.32        7.28     22.23 o 
   6  -1  10       76.13       81.96     24.58 o 
   7  -1  10        5.98        6.50     19.64 o 
   8  -1  10       44.68       38.39     21.34 o 
 -13   0  10       12.22       19.63     28.46 o 
 -12   0  10       47.70       57.00     29.96 o 
 -11   0  10      190.36      189.07     16.13 o 
 -10   0  10      862.30      854.31     68.77 o 
  -9   0  10       33.27       31.41     14.14 o 
  -8   0  10       96.67      117.22     17.67 o 
  -7   0  10       17.88       22.04     17.06 o 
  -6   0  10       70.19       89.91     10.58 o 
  -5   0  10       37.04       31.39     11.14 o 
  -4   0  10        1.11        2.35      9.82 o 
  -3   0  10      354.51      334.39      9.57 o 
  -2   0  10      316.42      303.36     17.36 o 
  -1   0  10      675.39      661.56     28.59 o 
   0   0  10       12.02       15.14     20.61 o 
   1   0  10      261.44      289.95     25.46 o 
   2   0  10       68.65       56.33     19.18 o 
   3   0  10       57.01       47.01     20.84 o 
   4   0  10       52.50       57.40     19.22 o 
   5   0  10      171.86      169.72     25.04 o 
   6   0  10      209.14      227.48     26.87 o 
   7   0  10       95.63      109.59     25.61 o 
   8   0  10       10.54       23.74     22.82 o 
 -13   1  10       69.08       94.17     31.60 o 
 -12   1  10        6.60       18.64     27.27 o 
 -11   1  10       15.98       17.70     27.41 o 
 -10   1  10      318.24      307.08     34.98 o 
  -9   1  10        9.65       19.32     12.20 o 
  -8   1  10      203.70      199.74     17.83 o 
  -7   1  10       84.69       94.25     16.17 o 
  -6   1  10        2.64        9.35     13.79 o 
  -5   1  10       95.95      104.59     11.90 o 
  -4   1  10       70.58       72.55     11.96 o 
  -3   1  10      453.62      440.41     15.44 o 
  -2   1  10       53.03       65.56     12.68 o 
  -1   1  10       48.72       55.53     13.20 o 
   0   1  10      274.56      244.11     23.13 o 
   1   1  10      308.94      288.01     25.60 o 
   2   1  10      182.47      166.06     21.87 o 
   3   1  10      106.84      104.59     20.31 o 
   4   1  10       89.80       84.58     21.42 o 
   5   1  10       20.78        9.48     18.67 o 
   6   1  10       77.35       98.62     23.60 o 
   7   1  10        5.93       27.94     21.49 o 
   8   1  10       45.00       36.36     20.92 o 
 -13   2  10        5.17       -5.77     32.68 o 
 -12   2  10      175.75      140.51     31.91 o 
 -11   2  10      146.53      138.52     32.20 o 
 -10   2  10      157.41      165.13     31.75 o 
  -9   2  10      261.26      218.79     29.62 o 
  -8   2  10       31.18       36.71     31.95 o 
  -7   2  10      363.18      370.54     15.92 o 
  -6   2  10      171.57      158.78     32.55 o 
  -5   2  10        2.62       19.17     15.82 o 
  -4   2  10       40.14       47.41     13.43 o 
  -3   2  10       32.72       35.16     12.94 o 
  -2   2  10      347.02      352.40     15.37 o 
  -1   2  10      425.64      406.03     18.34 o 
   0   2  10       18.09       13.47     13.86 o 
   1   2  10       39.51       35.75      8.96 o 
   2   2  10       99.03       86.04     14.57 o 
   3   2  10      102.64      108.56     14.28 o 
   4   2  10      135.31      125.17     22.49 o 
   5   2  10       61.19       35.82     20.34 o 
   6   2  10       43.57       48.21     19.39 o 
   7   2  10       58.49       56.74     21.47 o 
 -12   3  10       16.28       -0.39     28.50 o 
 -11   3  10        1.17        3.18     27.74 o 
 -10   3  10        6.53       17.37     29.96 o 
  -9   3  10      153.79      168.90     30.50 o 
  -8   3  10       66.96       52.07     26.87 o 
  -7   3  10      125.16      101.38     29.35 o 
  -6   3  10       43.33       39.76     27.28 o 
  -5   3  10      111.25       95.23     30.35 o 
  -4   3  10      305.50      298.17     20.32 o 
  -3   3  10      247.93      246.25     15.21 o 
  -2   3  10       56.84       38.53     13.20 o 
  -1   3  10      113.20      111.47     11.62 o 
   0   3  10       18.79       23.04     10.11 o 
   1   3  10       17.42       21.28     10.49 o 
   2   3  10      332.60      336.19     13.29 o 
   3   3  10       24.33       22.95     13.57 o 
   4   3  10        9.34       12.23     14.45 o 
   5   3  10       69.44       68.27     14.55 o 
   6   3  10        3.27       -2.34     14.44 o 
 -10   4  10       21.34       26.85     33.60 o 
  -9   4  10       46.92       38.33     26.94 o 
  -8   4  10       60.44       47.66     28.17 o 
  -7   4  10       55.12       77.38     31.00 o 
  -6   4  10      262.86      257.91     30.24 o 
  -5   4  10       66.81       67.81     28.97 o 
  -4   4  10       29.71       42.33     29.20 o 
  -3   4  10      159.60      151.37     14.33 o 
  -2   4  10       95.19       72.00     12.80 o 
  -1   4  10      298.20      280.53     16.33 o 
   0   4  10       16.78       13.55     11.63 o 
   1   4  10       43.31       54.10     12.24 o 
   2   4  10        5.90        4.44     11.36 o 
   3   4  10        9.99        8.63     14.56 o 
   4   4  10       34.61       31.55     14.70 o 
   5   4  10       53.01       67.97     15.12 o 
  -8   5  10        4.75       12.34     31.25 o 
  -7   5  10        6.75        9.67     27.15 o 
  -6   5  10       16.38       22.20     27.21 o 
  -5   5  10       97.47      102.08     29.74 o 
  -4   5  10       28.17       31.00     27.87 o 
  -3   5  10      164.15      185.77     19.99 o 
  -2   5  10        4.51       -5.60     16.33 o 
  -1   5  10        2.08        9.45     16.57 o 
   0   5  10        3.10       11.45     16.78 o 
   1   5  10       41.73       50.19     17.52 o 
   2   5  10       16.30       21.61     14.44 o 
   3   5  10       25.54       28.13     14.30 o 
  -7  -5  11       21.95       42.01     27.76 o 
  -6  -5  11       18.48       26.68     24.07 o 
  -5  -5  11       35.27       42.60     26.11 o 
  -4  -5  11       52.64       72.79     27.02 o 
  -3  -5  11       16.61       46.48     28.96 o 
  -2  -5  11       46.87       64.74     28.15 o 
  -1  -5  11        5.50       10.93     17.42 o 
   0  -5  11       22.59       33.95     13.18 o 
   1  -5  11       27.96       41.38     15.12 o 
 -10  -4  11       47.08       32.66     25.57 o 
  -9  -4  11      117.93      113.89     23.13 o 
  -8  -4  11       32.10       42.86     24.98 o 
  -7  -4  11       23.13       45.28     26.90 o 
  -6  -4  11       56.20       68.58     29.59 o 
  -5  -4  11       26.52       53.18     27.99 o 
  -4  -4  11      332.39      329.51     32.49 o 
  -3  -4  11       21.87       40.61     15.64 o 
  -2  -4  11      126.52      145.27     29.50 o 
  -1  -4  11       28.64       29.96     13.33 o 
   0  -4  11       35.17       47.32     14.34 o 
   1  -4  11      196.94      186.72     16.80 o 
   2  -4  11       36.56       34.49     13.85 o 
   3  -4  11       13.58       11.28     14.20 o 
   4  -4  11        1.88        1.84     14.30 o 
 -11  -3  11       64.35       58.44     23.87 o 
 -10  -3  11       69.93       74.11     25.03 o 
  -9  -3  11       21.17       41.85     25.28 o 
  -8  -3  11       92.02      104.50     26.02 o 
  -7  -3  11       86.46      103.26     26.55 o 
  -6  -3  11       25.62       24.16     10.98 o 
  -5  -3  11      100.58      102.02     13.42 o 
  -4  -3  11       15.30       21.97     16.37 o 
  -3  -3  11       37.92       28.52     15.40 o 
  -2  -3  11      322.83      319.54     22.14 o 
  -1  -3  11       93.56       95.37     18.00 o 
   0  -3  11      141.36      129.06     14.17 o 
   1  -3  11       23.27       16.35     12.77 o 
   2  -3  11       14.42       11.44     13.18 o 
   3  -3  11        8.30       12.84     13.71 o 
   4  -3  11       53.67       48.33     14.01 o 
   5  -3  11       50.36       80.38     23.23 o 
 -12  -2  11        0.69       -1.77     16.00 o 
 -11  -2  11        2.85       -0.40     16.94 o 
 -10  -2  11       24.81       20.34     15.73 o 
  -9  -2  11        7.07        5.07     16.33 o 
  -8  -2  11       26.50       10.01     21.82 o 
  -7  -2  11      107.36      113.89     13.56 o 
  -6  -2  11       95.09      103.00     19.08 o 
  -5  -2  11       39.85       51.96      8.04 o 
  -4  -2  11      356.14      332.73     21.57 o 
  -3  -2  11      190.77      168.03     19.91 o 
  -2  -2  11      307.57      303.50     22.42 o 
  -1  -2  11       31.85       21.26     17.42 o 
   0  -2  11       32.52       44.21     17.84 o 
   1  -2  11       23.58       29.21     12.26 o 
   2  -2  11       13.83       15.96     11.28 o 
   3  -2  11      171.59      186.28     14.09 o 
   4  -2  11      204.42      188.68     26.68 o 
   5  -2  11       15.66       10.77     22.59 o 
   6  -2  11       43.94       28.29     24.39 o 
 -13  -1  11        1.95       23.85     29.64 o 
 -12  -1  11        7.87       -4.38     15.76 o 
 -11  -1  11      138.82      157.16     17.88 o 
 -10  -1  11      139.37      145.22     17.92 o 
  -9  -1  11      543.75      505.06     21.93 o 
  -8  -1  11      273.28      238.44     19.68 o 
  -7  -1  11       13.95       10.05     11.91 o 
  -6  -1  11      240.67      249.19     10.75 o 
  -5  -1  11      130.49      131.27     11.12 o 
  -4  -1  11      560.34      528.21     15.94 o 
  -3  -1  11      150.62      161.65     21.33 o 
  -2  -1  11       92.45      103.89     21.90 o 
  -1  -1  11       87.03       87.37     21.86 o 
   0  -1  11      229.38      250.05     25.37 o 
   1  -1  11       39.14       35.84     18.67 o 
   2  -1  11       93.10      113.02     10.85 o 
   3  -1  11       48.06       57.37     21.85 o 
   4  -1  11       90.66       74.02     20.41 o 
   5  -1  11      176.56      182.45     27.01 o 
   6  -1  11       17.22       21.85     22.12 o 
   7  -1  11      100.55       77.58     26.06 o 
 -13   0  11      222.17      195.01     34.70 o 
 -12   0  11      118.79      166.61     33.75 o 
 -11   0  11       21.23       18.11     14.37 o 
 -10   0  11      243.27      245.13     17.90 o 
  -9   0  11      517.00      519.78     21.39 o 
  -8   0  11       11.65       13.92     16.06 o 
  -7   0  11        2.48       14.41     16.07 o 
  -6   0  11        6.04        0.71     10.13 o 
  -5   0  11        0.10        1.72     10.69 o 
  -4   0  11      593.82      577.11     17.53 o 
  -3   0  11      111.07      109.90     15.08 o 
  -2   0  11      163.88      184.69     22.90 o 
  -1   0  11     1595.06     1572.70     41.00 o 
   0   0  11      115.73      106.12     20.40 o 
   1   0  11       90.50       88.32     22.86 o 
   2   0  11       61.45       64.69     21.93 o 
   3   0  11        0.28        0.54     19.57 o 
   4   0  11       40.06       35.96     20.59 o 
   5   0  11        5.22        5.98     22.10 o 
   6   0  11       68.02       65.91     23.47 o 
   7   0  11       10.43        5.76     23.83 o 
 -13   1  11        1.86      -14.85     29.00 o 
 -12   1  11        7.14       25.22     28.24 o 
 -11   1  11      135.86      147.76     34.01 o 
 -10   1  11      143.25      116.28     29.40 o 
  -9   1  11      540.58      541.81     37.20 o 
  -8   1  11      272.12      253.37     17.04 o 
  -7   1  11       13.52       30.96     34.13 o 
  -6   1  11      232.32      218.67     17.19 o 
  -5   1  11      130.82      135.68     13.16 o 
  -4   1  11      562.58      550.23     23.65 o 
  -3   1  11      150.80      152.06     15.06 o 
  -2   1  11       89.21      100.88     14.41 o 
  -1   1  11       82.59       87.39     13.99 o 
   0   1  11      231.82      241.48     18.89 o 
   1   1  11       41.45       47.24     18.91 o 
   2   1  11       92.52       78.74     21.25 o 
   3   1  11       49.57       62.33     19.60 o 
   4   1  11       88.64      101.27     20.83 o 
   5   1  11      174.84      188.64     24.83 o 
   6   1  11       16.13       19.00     19.59 o 
   7   1  11      101.25      107.06     23.71 o 
 -12   2  11        0.54       -5.40     30.45 o 
 -11   2  11        2.58        1.69     27.70 o 
 -10   2  11       24.54       64.53     34.44 o 
  -9   2  11        6.74       49.96     33.66 o 
  -8   2  11       27.47       31.22     27.27 o 
  -7   2  11      109.65      112.98     29.65 o 
  -6   2  11       94.66      140.14     36.32 o 
  -5   2  11       39.98       46.51     16.21 o 
  -4   2  11      355.11      342.71     16.33 o 
  -3   2  11      194.46      187.15     13.92 o 
  -2   2  11      316.32      326.04     18.01 o 
  -1   2  11       33.12       34.99     13.81 o 
   0   2  11       32.20       38.29     13.64 o 
   1   2  11       25.18       41.62     14.65 o 
   2   2  11       14.20        2.14     13.04 o 
   3   2  11      171.01      183.18     24.54 o 
   4   2  11      206.03      187.18     16.15 o 
   5   2  11       15.76        9.86     20.26 o 
   6   2  11       42.30       51.86     21.68 o 
 -11   3  11       63.93       54.37     28.84 o 
 -10   3  11       72.68       93.06     34.86 o 
  -9   3  11       20.93       35.30     32.52 o 
  -8   3  11       93.03      112.62     33.93 o 
  -7   3  11       84.38       86.57     33.11 o 
  -6   3  11       27.14       44.29     28.35 o 
  -5   3  11      103.24       99.93     17.55 o 
  -4   3  11       16.87       14.80     17.19 o 
  -3   3  11       38.63       42.97     13.20 o 
  -2   3  11      322.11      324.10     19.80 o 
  -1   3  11       97.45      106.43     15.00 o 
   0   3  11      138.87      146.74     11.84 o 
   1   3  11       21.40       13.64     14.62 o 
   2   3  11       14.62       18.73     14.22 o 
   3   3  11        8.29        6.30     15.18 o 
   4   3  11       55.65       80.27     15.33 o 
   5   3  11       50.00       71.17     16.47 o 
 -10   4  11       46.20       47.83     35.41 o 
  -9   4  11      115.79      118.16     34.11 o 
  -8   4  11       30.10       59.51     32.69 o 
  -7   4  11       23.39       22.43     30.50 o 
  -6   4  11       57.62       73.17     32.92 o 
  -5   4  11       25.99       72.65     32.74 o 
  -4   4  11      330.71      276.86     32.68 o 
  -3   4  11       24.05       26.46     17.97 o 
  -2   4  11      127.80      106.26     14.00 o 
  -1   4  11       27.36       35.88     11.28 o 
   0   4  11       35.45       40.19     12.12 o 
   1   4  11      197.10      206.68     17.77 o 
   2   4  11       36.74       53.82     15.59 o 
   3   4  11       14.84       22.59     14.87 o 
   4   4  11        1.80        2.51     15.21 o 
  -7   5  11       20.99       49.57     31.79 o 
  -6   5  11       18.90       31.83     32.12 o 
  -5   5  11       35.86       39.64     31.48 o 
  -4   5  11       53.54       50.05     29.02 o 
  -3   5  11       16.87       20.33     17.75 o 
  -2   5  11       46.07       47.42     17.23 o 
  -1   5  11        6.30       10.22     16.73 o 
   0   5  11       22.08       18.30     25.79 o 
   1   5  11       27.03       63.17     26.14 o 
  -6  -5  12        7.74       21.85     22.00 o 
  -5  -5  12        0.29      -25.49     30.95 o 
  -4  -5  12       76.48       66.67     28.73 o 
  -3  -5  12      116.92      150.03     26.93 o 
  -2  -5  12        4.96       19.45     24.31 o 
  -1  -5  12       41.03       66.51     26.42 o 
  -9  -4  12       44.53       52.32     26.71 o 
  -8  -4  12       19.03       40.07     27.10 o 
  -7  -4  12       24.87       36.48     27.48 o 
  -6  -4  12       28.88       17.44     28.79 o 
  -5  -4  12       26.71       37.01     29.32 o 
  -4  -4  12       19.45       44.28     27.76 o 
  -3  -4  12      122.00      121.00     14.89 o 
  -2  -4  12       32.65       39.93     17.40 o 
  -1  -4  12       20.61       10.73     16.89 o 
   0  -4  12       12.08        4.74     13.66 o 
   1  -4  12       60.81       55.18     15.38 o 
   2  -4  12       16.66       12.88     15.17 o 
 -11  -3  12        2.60        5.87     25.56 o 
 -10  -3  12       24.86       -2.37     22.32 o 
  -9  -3  12       49.01       84.75     23.50 o 
  -8  -3  12       46.16       55.54     25.82 o 
  -7  -3  12       71.69       59.29     28.51 o 
  -6  -3  12      183.34      154.66     13.80 o 
  -5  -3  12       24.43       43.74     13.56 o 
  -4  -3  12      215.43      211.10     19.35 o 
  -3  -3  12      207.28      199.32     20.44 o 
  -2  -3  12       24.04       23.09     17.22 o 
  -1  -3  12      199.64      164.15     21.80 o 
   0  -3  12       51.95       41.87     18.81 o 
   1  -3  12       71.13       67.31     13.89 o 
   2  -3  12      118.36       96.44     15.12 o 
   3  -3  12      105.64      110.50     15.40 o 
   4  -3  12        8.08       12.38     23.89 o 
 -12  -2  12       19.27       25.71     16.66 o 
 -11  -2  12       22.52       14.42     16.79 o 
 -10  -2  12       82.79      101.95     17.91 o 
  -9  -2  12       43.35       52.58     21.96 o 
  -8  -2  12       27.00       18.43     25.81 o 
  -7  -2  12      240.51      216.70     15.67 o 
  -6  -2  12       10.41       17.57     12.76 o 
  -5  -2  12      566.96      578.81     26.05 o 
  -4  -2  12      201.98      187.18     19.55 o 
  -3  -2  12      103.96       89.51     18.30 o 
  -2  -2  12      114.98      100.42     18.86 o 
  -1  -2  12      156.33      152.43     22.00 o 
   0  -2  12      144.55      141.29     22.39 o 
   1  -2  12       41.35       37.87     12.62 o 
   2  -2  12        0.84        4.86     11.44 o 
   3  -2  12        9.43       -2.04     20.13 o 
   4  -2  12        9.43       21.55     23.47 o 
   5  -2  12       10.79       27.03     25.57 o 
 -12  -1  12        8.62       -5.86     16.32 o 
 -11  -1  12       57.08       64.26     17.26 o 
 -10  -1  12       62.63       44.38     17.27 o 
  -9  -1  12        5.75       10.76     16.80 o 
  -8  -1  12      269.95      248.97     20.61 o 
  -7  -1  12      124.95      129.27     15.31 o 
  -6  -1  12       39.44       27.86      9.30 o 
  -5  -1  12       53.85       54.69     10.32 o 
  -4  -1  12       35.07       34.59     10.72 o 
  -3  -1  12       50.91       57.51     18.27 o 
  -2  -1  12      355.40      353.66     24.82 o 
  -1  -1  12       75.36       68.09     21.59 o 
   0  -1  12      373.34      372.87     27.15 o 
   1  -1  12       69.22       78.17     22.77 o 
   2  -1  12        5.74        9.67     21.01 o 
   3  -1  12      296.08      286.49     28.75 o 
   4  -1  12       38.22       40.30     20.45 o 
   5  -1  12       55.01       75.80     24.29 o 
   6  -1  12       30.48       57.73     23.32 o 
 -13   0  12       38.56       61.20     35.22 o 
 -12   0  12       16.80       21.39     33.82 o 
 -11   0  12        9.80       23.35     30.25 o 
 -10   0  12      158.67      180.62     17.88 o 
  -9   0  12        1.00        9.19     16.28 o 
  -8   0  12        5.22       13.43     16.17 o 
  -7   0  12        0.64        8.40      8.69 o 
  -6   0  12       15.51        8.86     10.12 o 
  -5   0  12       99.45      105.94     12.57 o 
  -4   0  12      217.86      256.83     15.08 o 
  -3   0  12       10.87        7.04     11.67 o 
  -2   0  12      189.22      163.49     21.26 o 
  -1   0  12      160.36      172.98     24.71 o 
   0   0  12        4.13        8.12     20.65 o 
   1   0  12      470.47      490.61     30.26 o 
   2   0  12        4.11       13.42     21.89 o 
   3   0  12        0.53        4.17     21.74 o 
   4   0  12       81.60       79.60     24.73 o 
   5   0  12      167.13      151.11     23.88 o 
   6   0  12       58.04       50.47     21.78 o 
 -12   1  12        7.36       -5.34     28.86 o 
 -11   1  12       60.64       93.08     35.21 o 
 -10   1  12       64.12       85.13     33.51 o 
  -9   1  12        6.01       15.24     14.93 o 
  -8   1  12      276.44      291.82     37.00 o 
  -7   1  12      121.69      124.96     36.16 o 
  -6   1  12       36.54       31.67     11.96 o 
  -5   1  12       51.96       59.00     12.49 o 
  -4   1  12       34.21       29.51     13.12 o 
  -3   1  12       51.27       57.63     13.74 o 
  -2   1  12      355.98      369.14     17.98 o 
  -1   1  12       75.69       71.46     14.83 o 
   0   1  12      375.05      343.02     29.47 o 
   1   1  12       69.14       72.74     22.40 o 
   2   1  12        5.39        2.48     21.97 o 
   3   1  12      298.35      285.92     25.73 o 
   4   1  12       36.39       15.51     19.48 o 
   5   1  12       54.34       62.41     24.25 o 
   6   1  12       30.59       58.44     24.74 o 
 -12   2  12       18.91       56.82     34.33 o 
 -11   2  12       21.11       22.23     28.23 o 
 -10   2  12       85.12      107.16     35.59 o 
  -9   2  12       39.98       37.23     31.96 o 
  -8   2  12       27.11       56.78     35.62 o 
  -7   2  12      241.16      203.65     38.56 o 
  -6   2  12       11.33       10.68     14.95 o 
  -5   2  12      569.45      527.84     17.97 o 
  -4   2  12      194.52      176.84     14.08 o 
  -3   2  12      101.49      104.53     14.73 o 
  -2   2  12      114.21       97.44     14.65 o 
  -1   2  12      155.39      148.43     15.49 o 
   0   2  12      147.89      163.06     15.62 o 
   1   2  12       39.52       38.46     13.14 o 
   2   2  12        1.07       -4.95     14.35 o 
   3   2  12        9.21       -1.85     15.31 o 
   4   2  12        9.21       13.55     15.16 o 
   5   2  12       10.84       13.27     14.14 o 
 -11   3  12        2.04       32.98     29.47 o 
 -10   3  12       23.78       48.20     34.96 o 
  -9   3  12       50.12       70.07     34.90 o 
  -8   3  12       46.37       44.56     29.91 o 
  -7   3  12       68.80       66.58     30.84 o 
  -6   3  12      186.79      178.37     36.38 o 
  -5   3  12       23.59       33.89     16.56 o 
  -4   3  12      216.67      182.75     18.15 o 
  -3   3  12      204.35      208.43     15.65 o 
  -2   3  12       21.70       30.25     15.27 o 
  -1   3  12      197.77      178.62     17.01 o 
   0   3  12       51.60       44.75     15.93 o 
   1   3  12       72.00       72.36     18.72 o 
   2   3  12      115.43      110.12     15.86 o 
   3   3  12      104.63      123.97     15.74 o 
   4   3  12        8.85       10.11     15.59 o 
  -9   4  12       43.05       85.72     35.99 o 
  -8   4  12       18.50       55.23     30.99 o 
  -7   4  12       24.61       32.91     32.78 o 
  -6   4  12       29.96       10.78     29.48 o 
  -5   4  12       25.50       14.27     29.15 o 
  -4   4  12       19.78       28.90     17.98 o 
  -3   4  12      119.92      121.58     18.81 o 
  -2   4  12       32.33       35.91     24.80 o 
  -1   4  12       21.56       17.66     14.34 o 
   0   4  12       11.08       17.43     14.67 o 
   1   4  12       61.22       65.11     16.19 o 
   2   4  12       16.97       15.95     15.58 o 
  -6   5  12        8.39       18.53     32.18 o 
  -5   5  12        0.26       17.54     29.45 o 
  -4   5  12       77.49       60.99     29.66 o 
  -3   5  12      117.23      129.95     29.45 o 
  -2   5  12        4.51        0.88     25.34 o 
  -1   5  12       40.88       46.21     26.95 o 
  -8  -4  13       39.84       53.21     26.59 o 
  -7  -4  13       67.16       47.31     28.56 o 
  -6  -4  13       19.75       17.56     25.38 o 
  -5  -4  13       13.91       10.86     25.22 o 
  -4  -4  13        0.71       43.28     29.99 o 
  -3  -4  13       32.13       72.12     24.76 o 
  -2  -4  13        8.95       13.73     18.02 o 
  -1  -4  13       22.56       23.00     18.38 o 
   0  -4  13       25.33       29.93     21.07 o 
   1  -4  13       49.15       39.92     15.27 o 
 -10  -3  13       57.02       75.51     27.70 o 
  -9  -3  13       51.65       68.90     22.55 o 
  -8  -3  13       11.90        3.66     27.96 o 
  -7  -3  13       11.14       16.53     24.38 o 
  -6  -3  13        9.77       28.27     28.26 o 
  -5  -3  13       78.72       94.00     14.74 o 
  -4  -3  13      240.85      224.63     21.07 o 
  -3  -3  13       46.47       40.82     17.93 o 
  -2  -3  13      155.20      165.29     22.07 o 
  -1  -3  13       43.16       39.96     20.27 o 
   0  -3  13       28.49       39.61     19.44 o 
   1  -3  13       18.16       19.85     14.73 o 
   2  -3  13       33.32       27.02     21.10 o 
   3  -3  13       66.22       75.04     22.69 o 
 -11  -2  13       70.49       96.31     24.31 o 
 -10  -2  13       34.16       36.87     21.04 o 
  -9  -2  13       55.80       61.87     25.73 o 
  -8  -2  13        9.43       13.95     26.02 o 
  -7  -2  13       24.31       31.93     13.45 o 
  -6  -2  13       22.76       41.93     14.80 o 
  -5  -2  13      196.95      173.75     20.27 o 
  -4  -2  13       45.36       45.25     17.98 o 
  -3  -2  13      138.34      118.06     21.09 o 
  -2  -2  13       51.37       36.87     19.25 o 
  -1  -2  13       26.14       46.67     20.91 o 
   0  -2  13      161.16      173.61     24.28 o 
   1  -2  13        7.73       17.23     21.88 o 
   2  -2  13       81.29       76.68     21.10 o 
   3  -2  13       10.52        1.26     21.14 o 
   4  -2  13        8.48       25.65     23.60 o 
 -12  -1  13       71.08       92.62     18.56 o 
 -11  -1  13       22.09       30.49     16.60 o 
 -10  -1  13      104.32       92.44     18.17 o 
  -9  -1  13      335.98      335.55     22.30 o 
  -8  -1  13       98.45      117.06     19.60 o 
  -7  -1  13        0.31        9.55     15.36 o 
  -6  -1  13      118.99      117.41     19.67 o 
  -5  -1  13      129.08      126.57     13.28 o 
  -4  -1  13       34.59       35.63     11.28 o 
  -3  -1  13       14.74       26.43     18.01 o 
  -2  -1  13      158.44      155.76     23.02 o 
  -1  -1  13        4.88        0.87     20.05 o 
   0  -1  13       32.20       46.49     21.23 o 
   1  -1  13       28.62       57.78     21.67 o 
   2  -1  13       28.76       25.90     23.05 o 
   3  -1  13      137.57      118.64     25.94 o 
   4  -1  13       68.06       74.39     24.11 o 
   5  -1  13        7.09       11.96     24.85 o 
 -12   0  13      109.21       90.32     36.08 o 
 -11   0  13      280.94      248.68     34.96 o 
 -10   0  13      334.62      373.95     49.96 o 
  -9   0  13       81.56       83.87     18.71 o 
  -8   0  13       68.10       77.61     18.52 o 
  -7   0  13      183.92      190.91     22.98 o 
  -6   0  13       96.56      115.00     13.19 o 
  -5   0  13       94.47      104.42     13.01 o 
  -4   0  13        2.84        9.51     11.73 o 
  -3   0  13       63.02       67.82     15.09 o 
  -2   0  13        0.61       -2.08     11.83 o 
  -1   0  13        2.11        6.21     19.16 o 
   0   0  13      321.20      322.08     28.85 o 
   1   0  13       60.30       58.24     23.48 o 
   2   0  13        2.25       29.49     22.05 o 
   3   0  13       61.53       42.76     24.31 o 
   4   0  13       38.66       47.50     21.15 o 
   5   0  13      336.87      356.84     33.30 o 
 -12   1  13       70.32       95.33     37.68 o 
 -11   1  13       21.86       53.18     35.34 o 
 -10   1  13      104.08       84.39     33.94 o 
  -9   1  13      337.84      375.21     42.69 o 
  -8   1  13      102.84      129.84     18.16 o 
  -7   1  13        0.49        5.31     14.07 o 
  -6   1  13      118.82      115.59     12.49 o 
  -5   1  13      127.29      119.69     12.73 o 
  -4   1  13       32.12       36.70     12.84 o 
  -3   1  13       14.45       21.97     13.34 o 
  -2   1  13      159.73      150.27     15.48 o 
  -1   1  13        4.82        7.62     14.05 o 
   0   1  13       33.19       47.67     14.92 o 
   1   1  13       26.39       27.59     22.22 o 
   2   1  13       31.23       31.19     20.37 o 
   3   1  13      138.29      137.90     23.75 o 
   4   1  13       68.20       47.98     22.00 o 
   5   1  13        7.58        1.58     24.28 o 
 -11   2  13       70.27      126.55     33.76 o 
 -10   2  13       36.21      108.89     36.41 o 
  -9   2  13       55.25       30.90     31.13 o 
  -8   2  13        9.16       19.60     36.62 o 
  -7   2  13       22.22       32.23     35.90 o 
  -6   2  13       23.91       42.50     19.94 o 
  -5   2  13      197.66      185.38     15.25 o 
  -4   2  13       46.40       34.21     13.04 o 
  -3   2  13      139.13      126.80     16.01 o 
  -2   2  13       49.96       40.63     14.50 o 
  -1   2  13       28.68       38.01     15.34 o 
   0   2  13      159.01      173.97     20.91 o 
   1   2  13        7.56        6.59     14.29 o 
   2   2  13       81.52       82.93     17.11 o 
   3   2  13       10.14       12.40     14.53 o 
   4   2  13        9.08        9.08     16.32 o 
 -10   3  13       56.73       86.91     38.00 o 
  -9   3  13       51.64       72.44     36.61 o 
  -8   3  13       11.04       34.38     33.70 o 
  -7   3  13       11.48       40.75     32.63 o 
  -6   3  13       10.06       27.72     33.89 o 
  -5   3  13       78.21       73.84     19.78 o 
  -4   3  13      246.98      235.56     16.18 o 
  -3   3  13       49.23       35.70     16.45 o 
  -2   3  13      157.90      159.59     16.81 o 
  -1   3  13       43.06       41.37     15.98 o 
   0   3  13       29.76       37.94     16.21 o 
   1   3  13       19.25       17.50     15.87 o 
   2   3  13       33.43       49.40     16.53 o 
   3   3  13       66.01       65.45     16.85 o 
  -8   4  13       40.63       45.33     32.77 o 
  -7   4  13       65.40       38.70     31.46 o 
  -6   4  13       19.95       25.20     33.56 o 
  -5   4  13       15.19       19.60     28.39 o 
  -4   4  13        0.67       -3.49     16.45 o 
  -3   4  13       31.33       36.50     23.94 o 
  -2   4  13        9.37       15.90     16.36 o 
  -1   4  13       21.95       42.30     17.56 o 
   0   4  13       26.71       11.07     16.21 o 
   1   4  13       48.06       43.86     16.64 o 
  -6  -4  14        9.20       16.08     31.12 o 
  -5  -4  14       23.54       11.20     23.10 o 
  -4  -4  14       20.90       37.76     30.92 o 
  -3  -4  14      133.65      222.39     34.83 o 
  -2  -4  14       20.33       19.19     19.50 o 
  -9  -3  14       86.34      116.98     28.27 o 
  -8  -3  14       36.10       18.61     27.20 o 
  -7  -3  14       24.62       30.06     29.16 o 
  -6  -3  14       22.39       27.27     27.26 o 
  -5  -3  14       34.31       51.21     15.16 o 
  -4  -3  14       80.09       84.81     19.45 o 
  -3  -3  14       67.74       71.98     19.71 o 
  -2  -3  14       33.87       43.31     21.15 o 
  -1  -3  14       56.36       54.42     21.33 o 
   0  -3  14        2.85        4.99     21.68 o 
   1  -3  14       50.98       55.22     21.69 o 
 -10  -2  14       60.00       67.06     23.92 o 
  -9  -2  14       42.72       55.18     27.30 o 
  -8  -2  14       37.52       44.93     27.07 o 
  -7  -2  14       18.95       16.33     14.00 o 
  -6  -2  14       90.79       99.93     15.46 o 
  -5  -2  14       17.04       28.99     19.39 o 
  -4  -2  14       28.35       33.32     18.53 o 
  -3  -2  14      355.75      356.32     25.97 o 
  -2  -2  14        7.06       10.09     20.59 o 
  -1  -2  14       80.07       90.40     21.40 o 
   0  -2  14       12.79       -0.74     21.41 o 
   1  -2  14        3.17       -6.54     19.89 o 
   2  -2  14      221.84      215.12     27.04 o 
   3  -2  14        7.59        4.53     21.00 o 
 -11  -1  14       95.68      108.22     19.98 o 
 -10  -1  14       90.65      117.08     31.65 o 
  -9  -1  14        1.83        2.19     24.07 o 
  -8  -1  14       22.10       37.19     21.87 o 
  -7  -1  14       19.96       30.10     15.01 o 
  -6  -1  14       61.31       53.85     20.08 o 
  -5  -1  14      192.11      214.77     23.89 o 
  -4  -1  14      162.78      147.17     13.87 o 
  -3  -1  14      169.49      164.31     22.18 o 
  -2  -1  14        8.51       14.19     19.81 o 
  -1  -1  14      254.64      269.04     25.63 o 
   0  -1  14        9.22       24.97     20.30 o 
   1  -1  14       11.92       11.92     20.72 o 
   2  -1  14       10.89       21.27     21.41 o 
   3  -1  14       11.45        8.72     20.72 o 
 -11   0  14       40.66       43.55     36.21 o 
 -10   0  14        0.72        5.28     17.42 o 
  -9   0  14      140.26      159.89     19.34 o 
  -8   0  14        3.73        8.22     17.63 o 
  -7   0  14       79.07       78.78     20.94 o 
  -6   0  14        3.13        0.59     12.16 o 
  -5   0  14        2.77        2.96     12.25 o 
  -4   0  14        0.96        0.97     12.70 o 
  -3   0  14        4.77        6.66     12.21 o 
  -2   0  14        5.31        2.79     13.34 o 
  -1   0  14        2.05        9.61     21.16 o 
   0   0  14      141.36      117.24     22.44 o 
   1   0  14        0.64        6.91     22.17 o 
   2   0  14       17.47       21.54     21.50 o 
   3   0  14       13.81       30.75     20.99 o 
   4   0  14       19.28       45.80     27.09 o 
 -11   1  14       97.26       80.99     33.49 o 
 -10   1  14       90.40      105.15     33.16 o 
  -9   1  14        1.41      -12.84     35.34 o 
  -8   1  14       22.52       29.60     16.53 o 
  -7   1  14       20.90       15.51     15.13 o 
  -6   1  14       64.83       51.42     12.65 o 
  -5   1  14      192.98      198.95     16.65 o 
  -4   1  14      158.72      139.50     15.29 o 
  -3   1  14      169.59      183.28     17.16 o 
  -2   1  14        8.27       12.33     14.17 o 
  -1   1  14      255.73      251.71     18.43 o 
   0   1  14        9.82       12.78     14.51 o 
   1   1  14       10.81       14.59     14.26 o 
   2   1  14       10.55        7.07     21.70 o 
   3   1  14       11.16        6.17     22.84 o 
 -10   2  14       60.66       84.74     39.85 o 
  -9   2  14       41.58       45.15     34.32 o 
  -8   2  14       39.97       51.97     37.80 o 
  -7   2  14       17.38       40.03     35.65 o 
  -6   2  14       92.28       86.81     17.38 o 
  -5   2  14       17.30       27.85     13.35 o 
  -4   2  14       26.94       23.13     15.08 o 
  -3   2  14      352.45      336.25     20.21 o 
  -2   2  14        8.00       14.07     14.73 o 
  -1   2  14       78.77       98.67     19.86 o 
   0   2  14       12.69        3.24     14.91 o 
   1   2  14        2.89        0.82     15.11 o 
   2   2  14      219.12      213.88     20.33 o 
   3   2  14        8.01        7.73     15.94 o 
  -9   3  14       84.37       79.87     40.09 o 
  -8   3  14       35.36       53.60     34.94 o 
  -7   3  14       24.57       36.39     32.27 o 
  -6   3  14       21.77       19.95     33.24 o 
  -5   3  14       32.46       23.51     18.99 o 
  -4   3  14       77.29       74.56     16.54 o 
  -3   3  14       67.10       69.85     16.37 o 
  -2   3  14       33.97       37.43     16.20 o 
  -1   3  14       55.44       63.69     17.22 o 
   0   3  14        2.42        5.64     15.97 o 
   1   3  14       51.50       43.17     16.41 o 
  -6   4  14        9.31       21.57     33.98 o 
  -5   4  14       23.79        2.16     28.66 o 
  -4   4  14       22.10       18.44     19.43 o 
  -3   4  14      130.82      176.87     30.12 o 
  -2   4  14       19.47       15.62     16.56 o 
  -7  -3  15       25.86       55.87     31.63 o 
  -6  -3  15       37.84       63.75     31.43 o 
  -5  -3  15       57.15       97.18     31.98 o 
  -4  -3  15       21.84       37.03     19.86 o 
  -3  -3  15       44.81       50.51     21.07 o 
  -2  -3  15        4.17       -7.22     21.50 o 
  -1  -3  15        0.37       12.62     20.54 o 
  -9  -2  15       98.38       97.90     27.97 o 
  -8  -2  15       24.78       31.43     28.14 o 
  -7  -2  15       19.43       21.78     15.08 o 
  -6  -2  15       41.79       47.66     17.50 o 
  -5  -2  15       11.39       29.84     19.52 o 
  -4  -2  15      206.23      207.35     24.43 o 
  -3  -2  15       41.07       31.44     21.79 o 
  -2  -2  15       67.05       57.88     23.24 o 
  -1  -2  15       34.12       24.87     20.24 o 
   0  -2  15      112.41      119.45     23.46 o 
   1  -2  15       12.50       12.24     24.69 o 
 -10  -1  15       29.92        1.59     24.83 o 
  -9  -1  15       23.27       36.78     23.59 o 
  -8  -1  15        5.22       11.50     15.55 o 
  -7  -1  15       61.24       89.61     21.16 o 
  -6  -1  15       94.84       95.32     22.90 o 
  -5  -1  15        9.11       11.14     20.63 o 
  -4  -1  15        0.24        4.74     12.99 o 
  -3  -1  15       18.87       25.57     13.29 o 
  -2  -1  15      119.95      110.59     24.06 o 
  -1  -1  15       57.19       79.84     21.82 o 
   0  -1  15       81.35       73.02     21.62 o 
   1  -1  15       28.34       26.87     24.87 o 
   2  -1  15        7.08       -2.53     24.70 o 
 -10   0  15       78.39       66.12     30.42 o 
  -9   0  15       22.23       25.43     18.93 o 
  -8   0  15        3.13       34.06     23.44 o 
  -7   0  15        4.47       12.68     21.74 o 
  -6   0  15       70.12       68.92     22.52 o 
  -5   0  15      178.36      192.45     23.98 o 
  -4   0  15       18.63       28.04     13.39 o 
  -3   0  15       20.39       31.79     13.65 o 
  -2   0  15      122.45      122.05     17.19 o 
  -1   0  15        6.68       -1.69     15.42 o 
   0   0  15        5.56        7.12     22.82 o 
   1   0  15        7.27       22.63     22.61 o 
   2   0  15       18.35       22.40     20.93 o 
 -10   1  15       30.00       29.09     37.85 o 
  -9   1  15       23.11        3.89     29.31 o 
  -8   1  15        5.34        5.30     34.17 o 
  -7   1  15       59.15       64.13     20.64 o 
  -6   1  15       95.03      115.40     16.08 o 
  -5   1  15        8.69       21.29     13.81 o 
  -4   1  15        0.26        8.72     13.90 o 
  -3   1  15       20.12       12.15     14.09 o 
  -2   1  15      117.42      112.88     16.74 o 
  -1   1  15       58.90       59.32     16.08 o 
   0   1  15       80.81       77.22     16.49 o 
   1   1  15       28.38       30.62     17.03 o 
   2   1  15        7.57        0.45     17.40 o 
  -9   2  15      101.54       76.04     39.26 o 
  -8   2  15       23.24       23.92     34.79 o 
  -7   2  15       19.62       -3.89     32.78 o 
  -6   2  15       42.22       39.39     18.41 o 
  -5   2  15       10.25       13.40     15.31 o 
  -4   2  15      211.91      226.85     19.54 o 
  -3   2  15       42.59       52.53     16.45 o 
  -2   2  15       67.82       65.55     16.65 o 
  -1   2  15       33.88       35.01     16.93 o 
   0   2  15      115.19      109.91     17.49 o 
   1   2  15       12.54       20.37     16.46 o 
  -7   3  15       25.78       37.40     31.25 o 
  -6   3  15       37.18       36.35     19.74 o 
  -5   3  15       57.42       48.64     23.24 o 
  -4   3  15       21.59       37.31     17.48 o 
  -3   3  15       46.56       55.58     15.44 o 
  -2   3  15        4.93       14.00     16.74 o 
  -1   3  15        0.35        4.47     16.32 o 
  -7  -2  16        0.00        7.29     15.23 o 
  -6  -2  16       95.27       83.24     21.78 o 
  -5  -2  16       43.98       49.61     21.05 o 
  -4  -2  16      153.57      171.47     24.91 o 
  -3  -2  16       30.03       31.80     21.20 o 
  -2  -2  16      106.29       86.29     24.75 o 
  -8  -1  16       75.93       92.94     17.68 o 
  -7  -1  16        5.60       17.97     20.17 o 
  -6  -1  16        5.68        3.74     21.64 o 
  -5  -1  16       12.24        5.53     20.28 o 
  -4  -1  16        1.47        2.39     22.80 o 
  -3  -1  16      103.39       98.78     15.76 o 
  -2  -1  16       47.73       48.57     21.42 o 
  -1  -1  16        6.44       24.86     24.53 o 
   0  -1  16       55.99       44.94     22.72 o 
  -9   0  16       20.99       30.71     24.21 o 
  -8   0  16       10.74       36.51     24.95 o 
  -7   0  16       62.72       42.16     22.28 o 
  -6   0  16        1.43        7.27     20.16 o 
  -5   0  16       16.63       20.72     14.14 o 
  -4   0  16        4.39        6.05     14.83 o 
  -3   0  16        2.57       -1.97     14.20 o 
  -2   0  16       49.53       55.59     16.32 o 
  -1   0  16        0.31        6.36     14.80 o 
   0   0  16       26.23       41.70     25.95 o 
  -8   1  16       75.38       51.75     30.57 o 
  -7   1  16        5.04        4.91     24.52 o 
  -6   1  16        5.76       10.22     14.50 o 
  -5   1  16       11.62        5.69     14.34 o 
  -4   1  16        1.83        6.83     14.98 o 
  -3   1  16      101.08       97.97     17.81 o 
  -2   1  16       49.50       54.94     16.30 o 
  -1   1  16        6.32        8.88     16.32 o 
   0   1  16       55.57       36.74     17.49 o 
  -7   2  16        0.01       -1.52     17.18 o 
  -6   2  16       93.51      107.42     18.47 o 
  -5   2  16       44.43       34.68     15.45 o 
  -4   2  16      151.93      162.38     19.98 o 
  -3   2  16       29.90       31.97     15.73 o 
  -2   2  16      105.43       97.22     17.64 o 
  -6   0  17       42.33       33.48     23.94 o 
  -5   0  17       23.74       29.45     22.17 o 
  -4   0  17       10.43       18.62     15.90 o 
                                                 
